# Supplementary material for: Analyzing Type 2 Diabetes Associations with the Gut Microbiome in Individuals from Two Ethnic Backgrounds Living in the Same Geographic Area
Source: Nutrients. 2021 Sep 21;13(9):3289. doi: 10.3390/nu13093289 (PMC8468640; doi:10.3390/nu13093289)
Supplement: Supplementary file 1 [file nutrients-13-03289-s001.zip]

Archive with 6 entries (6 files):
- Online-Only Supplemental Material.pdf
- Supplementary_Table_1.xlsx
- Supplementary_Table_6.xlsx
- Supplementary_Table_7.xlsx
- Supplementary_Table_8.xlsx
- Supplementary_Table_9.xlsx
