# Supplementary material for: Analyzing Type 2 Diabetes Associations with the Gut Microbiome in Individuals from Two Ethnic Backgrounds Living in the Same Geographic Area
Source: Nutrients. 2021 Sep 21;13(9):3289. doi: 10.3390/nu13093289 (PMC8468640; doi:10.3390/nu13093289)
Supplement: Supplementary file 1 [file nutrients-13-03289-s001.zip › Supplementary_Table_1.xlsx]

## Sheet: Diet pattern Loadings
	PC1	PC2
Red_meat	0.629623	0.225041
Organ_meat	0.0138595	0.402533
Processed_meat	0.0851506	0.386445
Chicken	0.262226	0.541432
Vegetarian_products	0.0494683	-0.145909
Fatty_fish	0.344389	0.126221
Lean_fish	0.676976	0.0793316
Crustaceans_molluscs	0.821764	0.0853063
Eggs	0.094172	0.416888
Butter	-0.0233116	0.287198
Margarine_halvarine	0.0697718	0.116664
Other_oils	0.056382	0.183491
Olive_oil	0.712103	-0.133958
HF_dairyproducts	-0.0141593	0.276471
LF_dairyproducts	0.250499	0.0532428
HF_cheese	0.128886	0.248765
LF_cheese	0.0699624	0.0447568
Soy_dairy_products	-0.00445718	0.0813415
Fruit	0.414606	-0.0203974
Nuts_seeds	0.716248	0.0609098
Potatoes	0.107074	0.169777
Fried_potatoes	-0.0505077	0.533455
Vegetables	0.545323	-0.169074
Legumes	0.0810043	0.236602
HF_grains	0.14393	-0.0867995
LF_grains	-0.0183277	0.303287
LF_Rice_pasta	0.151658	0.516349
Alcoholic_beverages	-0.0677088	-0.0273743
Natural_fruit_juices	0.063857	0.287665
Sugar_sweetened_beverages	-0.0871205	0.48091
Light_beverages	-0.0515944	0.225955
Coffee_tea	0.350986	0.106471
Water_natural	0.34658	-0.245665
Chocolate_sweets	0.00925493	0.629699
Cakes_cookies	-0.00209136	0.651801
Sugar_sweetbreadfillings	-0.0813994	0.31279
Fast_foods	0.0447641	0.445485
Savoury_snacks	0.0621203	0.588402
Mayonaise_similar_sauces	0.237393	0.591795
Salad_dressing	0.52282	-0.122324
Soups	0.093017	0.210159
Roti	-0.0192683	0.291253
Pom	0.784749	0.0362103
Avocado	0.151484	0.117312
