# Supplementary material for: Analyzing Type 2 Diabetes Associations with the Gut Microbiome in Individuals from Two Ethnic Backgrounds Living in the Same Geographic Area
Source: Nutrients. 2021 Sep 21;13(9):3289. doi: 10.3390/nu13093289 (PMC8468640; doi:10.3390/nu13093289)
Supplement: Supplementary file 1 [file nutrients-13-03289-s001.zip › Supplementary_Table_6.xlsx]

## Sheet: Wilcoxon statistic
	Afr Sur Metformin	Afr Sur TN	SA Sur Metformin	SA Sur TN
Zotu448_Ruminococcaceae_UCG-014	6161.5	#N/A	#N/A	#N/A
Zotu55_Bacteroides	6230.5	3288.5	7857.5	1060
Zotu334_Bacteroides	6109	3126	#N/A	#N/A
Zotu244_Bacteroides_clarus	5819.5	2924.5	8231.5	1417
Zotu78_Bacteroides_caccae	6644	3251.5	8290.5	1029.5
Zotu65_Bacteroides	5168	3635.5	6572.5	1337
Zotu315_Bacteroides_salyersiae	6321	3410	8014.5	#N/A
Zotu85_Bacteroides	5606	3158	6819	1261.5
Zotu278_Bacteroides_finegoldii	5491.5	3292.5	7009.5	1285
Zotu77_Bacteroides	6038	3735	7925	1278
Zotu94_Bacteroides	6180	3313	6948.5	1175
Zotu96_Bacteroides	6386.5	3565.5	7447.5	1100
Zotu216_Bacteroides_ovatus	6297	3059.5	8394.5	1384
Zotu170_Bacteroides_eggerthii	6989	3161.5	7847.5	1130.5
Zotu250_Bacteroides_eggerthii	7058.5	3623.5	8225	1346.5
Zotu26_Bacteroides_uniformis	6131.5	3421	7521	1418.5
Zotu41_Bacteroides_uniformis	6478	3634.5	8241	1381.5
Zotu121_Bacteroides	6016	3108	8092.5	1195
Zotu344_Bacteroides_intestinalis	7052	#N/A	8305	1185
Zotu450_Bacteroides_intestinalis	6643.5	#N/A	#N/A	#N/A
Zotu122_Bacteroides_plebeius	5727.5	2872.5	8059.5	1041
Zotu137_Bacteroides_plebeius	5793.5	2946	7856.5	1149
Zotu117_Bacteroides_coprocola	6071.5	3242	8299	1067
Zotu206_Rikenellaceae_RC9_gut_group	6009	2875.5	8187	#N/A
Zotu899_Odoribacter_laneus	6104	#N/A	#N/A	#N/A
Zotu207_Odoribacter_splanchnicus	5257	3342	8013.5	1140.5
Zotu317_Alistipes_ihumii	6800	3485.5	#N/A	#N/A
Zotu61_Alistipes_putredinis	6225	3502.5	9230	1355
Zotu113_Alistipes	5264.5	3177	8462.5	1258.5
Zotu178_Alistipes_shahii	6280.5	3454	9194.5	1304.5
Zotu217_Alistipes_finegoldii	5851	3864	7479	1107.5
Zotu205_Alistipes_obesi	6783.5	3729.5	9424	1110
Zotu218_Alistipes_inops	6721	2957	8910.5	985
Zotu479_Coprobacter_fastidiosus	6311	#N/A	#N/A	#N/A
Zotu329_Barnesiella	6177.5	2958.5	#N/A	#N/A
Zotu272_Barnesiella	5963.5	3030.5	8626.5	1230
Zotu268_Barnesiella_intestinihominis	5946	3004	8117.5	1161.5
Zotu197_Parabacteroides_distasonis	5740	3026.5	7542.5	1366.5
Zotu298_Parabacteroides_distasonis	5918	2868	8106.5	1299.5
Zotu239_Parabacteroides_distasonis	5989	3300.5	7754.5	1143.5
Zotu313_Parabacteroides_distasonis	6129.5	3185	7573.5	#N/A
Zotu154_f_Muribaculaceae	6325	2854.5	8368	1228.5
Zotu210_f_Muribaculaceae	6064	2959	7564	1100
Zotu203_CAG-873	6321	3125.5	#N/A	#N/A
Zotu171_Prevotellaceae_NK3B31_group	6045.5	3080.5	8002	#N/A
Zotu166_f_Prevotellaceae	5949	2776.5	8591.5	1212.5
Zotu303_Prevotellaceae_NK3B31_group	5941.5	#N/A	#N/A	#N/A
Zotu91_Prevotella_7	6097	2846	8015	1296
Zotu48_Prevotella_9	6214.5	3076	8066	1057
Zotu95_Prevotella_9	6470	3146	7911.5	1216
Zotu1_Prevotella_9_copri	5941.5	2575	8366	1117
Zotu193_Prevotella_9	6374	#N/A	#N/A	#N/A
Zotu86_Prevotella_9	6389	2781.5	7616	1137
Zotu123_Prevotella_9	6088.5	2792.5	7968	1160
Zotu5_Prevotella_9	6320.5	2821.5	8365	1208
Zotu20_Prevotella_9	5733	2533.5	8748	1097
Zotu108_Prevotella_9	6203	2603	8445	1221
Zotu261_f_Prevotellaceae	6404	2711	#N/A	1252.5
Zotu134_Prevotella_2	6159.5	2841	8171.5	1230
Zotu367_Prevotella_2	6315.5	2991	#N/A	1269
Zotu223_Prevotella_2	6306	2828	8132.5	1223
Zotu267_Prevotella_2_stercorea	6271	2822.5	8360.5	1219
Zotu219_Prevotella_2	6260.5	2729.5	7987.5	1202
Zotu225_Prevotella_2	6325.5	2732.5	8055	1276
Zotu245_Prevotella_2	6280.5	2729.5	7811	#N/A
Zotu309_Prevotella_2	6160.5	3039.5	8207	1296
Zotu124_Prevotella_2	6034.5	2975.5	8389.5	1322
Zotu231_Prevotella_2	6378.5	2836	8096.5	1275
Zotu286_f_Prevotellaceae	6293	3128.5	8394	#N/A
Zotu177_f_Prevotellaceae	6184	2839	8763.5	1349
Zotu412_Prevotellaceae_UCG-001	6436.5	2968.5	#N/A	#N/A
Zotu297_o_Bacteroidales	6310.5	2854.5	#N/A	#N/A
Zotu449_o_Bacteroidales	5986	2812	#N/A	#N/A
Zotu169_Paraprevotella	6510.5	3059	8113.5	#N/A
Zotu401_Paraprevotella	6232.5	3114	7537	#N/A
Zotu213_Paraprevotella	6137.5	3145	8269.5	1288.5
Zotu260_Paraprevotella	6264.5	2976.5	7879	#N/A
Zotu300_Paraprevotella	6141.5	3106	7884	#N/A
Zotu560_Paraprevotella	5930	#N/A	#N/A	#N/A
Zotu116_Alloprevotella	6193	3046	7548	1226.5
Zotu192_Alloprevotella	6113.5	2718	8234.5	1247.5
Zotu93_Alloprevotella	6353.5	2701	8185	1248.5
Zotu335_Alloprevotella	6216	2804	8069.5	#N/A
Zotu66_Alloprevotella	5932.5	2920	7333.5	1095.5
Zotu160_Bacteroides	6594.5	2659.5	7920.5	1242
Zotu499_Bacteroides	6496	3315	#N/A	1176
Zotu221_Bacteroides_coprophilus	6188.5	3009	8138.5	1299
Zotu461_Bacteroides	6264.5	#N/A	#N/A	#N/A
Zotu17_Bacteroides	6324	3424.5	7685	1255.5
Zotu7_Bacteroides_vulgatus	6127.5	3686.5	7423	1536
Zotu70_Bacteroides_massiliensis	6216.5	3205.5	8457.5	1192.5
Zotu73_Parabacteroides_merdae	6401	3095	8143	1212
Zotu345_Parabacteroides_johnsonii	5657	#N/A	7820.5	#N/A
Zotu1530_Bacteroides	6105	#N/A	#N/A	#N/A
Zotu364_Ruminococcaceae_UCG-014	6493.5	2896	8329	#N/A
Zotu200_Ruminococcaceae_UCG-014	6572	2886	#N/A	1165
Zotu148_Ruminococcaceae_UCG-014	5828	2812.5	8601	1276.5
Zotu307_Ruminococcaceae_UCG-014	6535	#N/A	9100.5	1200
Zotu249_Ruminococcaceae_UCG-014	6573	3068.5	#N/A	#N/A
Zotu199_Ruminococcaceae_UCG-014	5812	2772.5	8167	#N/A
Zotu215_Ruminococcaceae_UCG-014	6431.5	2956	#N/A	1150.5
Zotu224_Ruminococcaceae_UCG-014	5923.5	2921	8694.5	1027.5
Zotu328_Ruminococcaceae_UCG-014	6054	2859	#N/A	#N/A
Zotu4656_Agathobacter	5463.5	3011	8582	1409.5
Zotu42_Roseburia_inulinivorans	6557.5	2833.5	9104.5	1470
Zotu131_Roseburia_hominis	6926.5	3250	9567	1522.5
Zotu28_Roseburia_intestinalis	6693.5	2752	8643	1475.5
Zotu15054_Agathobacter	6302.5	3057.5	7802.5	1360.5
Zotu16_Agathobacter	6095	3151	8885.5	1437
Zotu3_Agathobacter	5998	3008.5	8031.5	1289.5
Zotu119_Roseburia	5600	3204.5	8540	1333
Zotu365_Lachnospiraceae_UCG-001	6678.5	3340	#N/A	#N/A
Zotu220_Lachnospiraceae_UCG-001_bacterium	6745	2938.5	9387	1314.5
Zotu132_Roseburia	6814.5	3328.5	9743	1078.5
Zotu12_Fusicatenibacter_saccharivorans	6857	3235	9802	1501
Zotu282_Lachnoclostridium	5510.5	3139	5371.5	1310
Zotu388_f_Lachnospiraceae	6085	3085	8011	1290.5
Zotu38_Coprococcus_3_comes	5817	2837	9205.5	1205
Zotu4187_Blautia	5578.5	2891.5	7492	1277.5
Zotu3625_Blautia	5804.5	3119	7746	1446.5
Zotu6_Blautia	5688	3061	7018	1331.5
Zotu72_Dorea_formicigenerans	6661	2779	8870.5	1463.5
Zotu64_Butyrivibrio_crossotus	6487.5	2815	7855	1138
Zotu202_Lachnospiraceae_UCG-010	6368	2952	9598.5	1344
Zotu316_GCA-900066575	6564	3148.5	#N/A	1379.5
Zotu68_Coprococcus_1_catus	5597.5	3436.5	8031	1224.5
Zotu74_Coprococcus_2	5933.5	2811.5	8085	1149.5
Zotu62_Coprococcus_2_eutactus	6780.5	2954.5	8620	1090.5
Zotu49_Coprococcus_2_eutactus	6138	3104	8615	1065.5
Zotu180_Lachnospira	6855	3053	8932	1158.5
Zotu101_Lachnospira_pectinoschiza	7342	3173.5	10174	1427
Zotu54_Lachnospira_pectinoschiza	6571.5	3209	8997	1115.5
Zotu71_Lachnospira	6981.5	3148.5	9210.5	1535
Zotu280_Lachnospira	6282.5	3004.5	8966	1324.5
Zotu79_Lachnospira	7191	3068	10091.5	1502.5
Zotu392_f_Lachnospiraceae	6383	#N/A	8335.5	1254
Zotu18_Anaerostipes_hadrus	7466.5	3503	9985.5	1434.5
Zotu81_Anaerostipes_hadrus	7877	3734.5	9543	1380
Zotu67_f_Lachnospiraceae	6398	2856	8623.5	1355
Zotu36_Lachnospiraceae_ND3007_group	6506.5	3306.5	9896.5	1245
Zotu174_f_Lachnospiraceae	6912	3493	10310	1283
Zotu30_f_Lachnospiraceae	6128.5	3024	9020	1247
Zotu76_f_Lachnospiraceae	6353	3373.5	8335	1200.5
Zotu157_f_Lachnospiraceae	7313	3801.5	8766	1250
Zotu230_Tyzzerella_3	6087.5	3151	8613.5	1414
Zotu324_Peptococcus	6247.5	3257	8373.5	1306.5
Zotu265_Mogibacterium	5714	2704.5	7856	1262.5
Zotu333_Family_XIII_AD3011_group	6999	3556	#N/A	#N/A
Zotu47_Romboutsia	9554	2808.5	13325	1242.5
Zotu209_Terrisporobacter	8132.5	3201	9778.5	1080
Zotu69_Intestinibacter_bartlettii	8933.5	3332	10687	1041.5
Zotu29_Akkermansia_muciniphila	6242	3062	8413	1456.5
Zotu248_Akkermansia_muciniphila	6113.5	2995	8320.5	#N/A
Zotu330_o_Rhodospirillales	5987	2718.5	7943.5	#N/A
Zotu274_o_Rhodospirillales	6111	2851	#N/A	#N/A
Zotu332_o_Rhodospirillales	5730.5	2988	8198	1276.5
Zotu275_o_Rhodospirillales	6444.5	3396.5	#N/A	#N/A
Zotu103_Methanobrevibacter	6567	3168	8403	1155.5
Zotu159_Bilophila_wadsworthia	5190.5	2955.5	7569.5	978
Zotu256_Desulfovibrio	6051	3016	#N/A	#N/A
Zotu181_Desulfovibrio	6531	3085	7418.5	1208.5
Zotu33_Succinivibrio	6207.5	2890.5	8495	1132.5
Zotu109_Haemophilus	6694	3357.5	8142.5	1386.5
Zotu419_Sutterella	6375	3275	#N/A	#N/A
Zotu306_Sutterella	5928.5	2779	8337.5	#N/A
Zotu281_Sutterella	6731	3475.5	7899	1247
Zotu323_Sutterella	6640	3374.5	8116	1288.5
Zotu318_Sutterella_wadsworthensis	6801.5	3289	8713.5	1188.5
Zotu120_Sutterella	6182	2969.5	7988	1263.5
Zotu118_Sutterella_wadsworthensis	6286.5	2969	8234.5	1249.5
Zotu295_Sutterella	6678.5	3072.5	#N/A	1145.5
Zotu135_Parasutterella_excrementihominis	6107.5	3012	9212	1352
Zotu114_Klebsiella	5037.5	2647.5	6402	1328
Zotu354_Klebsiella	5397.5	#N/A	6756.5	#N/A
Zotu53_Escherichia/Shigella	3365	2627.5	5033	1375
Zotu319_o_Gastranaerophilales	5757.5	#N/A	#N/A	#N/A
Zotu266_o_Gastranaerophilales	5940.5	#N/A	#N/A	#N/A
Zotu8_Bifidobacterium	6958	3040.5	9586	1010
Zotu21_Bifidobacterium	7102	3524	10110.5	1249.5
Zotu23_Bifidobacterium	5938.5	3129.5	8216.5	1119.5
Zotu151_Bifidobacterium_bifidum	6755	3221	8344	1102
Zotu524_Bifidobacterium	6280	2958	#N/A	#N/A
Zotu110_Bifidobacterium	7137.5	2861	9075.5	1148
Zotu189_Senegalimassilia_anaerobia	6311	2812	8957.5	1402.5
Zotu149_Enterorhabdus	7226	3374	8810	1186
Zotu232_Slackia_isoflavoniconvertens	6932.5	3390	8675	1181.5
Zotu417_Eggerthella_lenta	5624.5	3306	7594.5	1473.5
Zotu158_f_Eggerthellaceae	6886.5	3583.5	8589.5	1096.5
Zotu15_Collinsella_aerofaciens	6060.5	2819	9609	1053.5
Zotu302_Olsenella	7474	3417.5	9077.5	1105
Zotu425_Coriobacteriaceae_UCG-003	6266	3159	#N/A	#N/A
Zotu31_Dialister	5923	2529.5	8906	1207.5
Zotu111_Dialister	6334	3186.5	9077	1155
Zotu975_Dialister	6273	3159	#N/A	#N/A
Zotu45_Dialister_invisus	5761	2707.5	7908.5	974
Zotu368_Dialister	6375	3086.5	8002.5	#N/A
Zotu439_Megasphaera	6214	2996	8070.5	1194.5
Zotu504_Megasphaera	6111.5	#N/A	#N/A	#N/A
Zotu142_Megasphaera_massiliensis	5757	3072	8304	1103
Zotu43_Megasphaera	5468	2827.5	7616.5	1183.5
Zotu229_Veillonella	6563	3183.5	7601.5	1161.5
Zotu346_Veillonella	6085	#N/A	7724.5	1014
Zotu143_Mitsuokella_jalaludinii	6297	2569	8324	1231
Zotu58_Megamonas_funiformis	5867	3179.5	7620	974
Zotu212_Mitsuokella_multacida	6279	2761.5	8428	#N/A
Zotu312_Mitsuokella_multacida	6163	2889	8404	1278
Zotu52_Phascolarctobacterium_succinatutens	6490	3201	7775	1316.5
Zotu204_Acidaminococcus_intestini	6162	3038.5	7138.5	1239
Zotu167_Acidaminococcus	5202	2630	7116.5	1049
Zotu373_Acidaminococcus_timonensis	5906.5	#N/A	7932.5	1251
Zotu107_Phascolarctobacterium_faecium	5412.5	2959	8002	981.5
Zotu195_Phascolarctobacterium	6129.5	2901.5	7934	#N/A
Zotu273_o_Mollicutes_RF39	6246.5	3042	8491.5	1213
Zotu235_f_Erysipelotrichaceae	6112	2970	8478	1205
Zotu375_Erysipelatoclostridium_ramosum	5873	3099.5	6726	1266.5
Zotu50_Erysipelotrichaceae_UCG-003	6985.5	2954.5	10286.5	1602.5
Zotu25_Catenibacterium_mitsuokai	5622	2759.5	7886	1075.5
Zotu191_Solobacterium	5836.5	2695.5	8074.5	1321.5
Zotu611_f_Erysipelotrichaceae	6076	#N/A	#N/A	#N/A
Zotu293_Catenisphaera	6374.5	3161	8776.5	#N/A
Zotu83_Holdemanella_biformis	6507	3136.5	8725	1073
Zotu34_Holdemanella	5628.5	2311	8541.5	1321.5
Zotu128_Streptococcus	6489	2699	7322.5	1316.5
Zotu403_Streptococcus	6641.5	2869	8374.5	#N/A
Zotu408_Streptococcus	6385	2961.5	7722.5	1346.5
Zotu24_Streptococcus	6784.5	3192	8001	1289
Zotu284_Streptococcus	5714	#N/A	8164	#N/A
Zotu411_Streptococcus	6049.5	3080.5	8214	1329
Zotu503_Lactobacillus	6338.5	3127.5	#N/A	1150
Zotu492_Lactobacillus	6202	#N/A	#N/A	#N/A
Zotu817_Lactobacillus_johnsonii	6049	#N/A	#N/A	#N/A
Zotu102_Lactobacillus_ruminis	6460	2920	7910.5	911
Zotu327_Lactobacillus	6155.5	2647.5	7911.5	965
Zotu240_Lactobacillus_ruminis	6415	2790	8333.5	906
Zotu228_Enterococcus	5623	2918	7262.5	1190.5
Zotu241_Turicibacter_sanguinis	6988.5	2907.5	9048.5	1240.5
Zotu138_Christensenellaceae_R-7_group	6874.5	3462.5	9759	1090
Zotu162_Christensenellaceae_R-7_group	6323.5	2779.5	8520.5	1044.5
Zotu46_Christensenellaceae_R-7_group	7156.5	3270	9895.5	1391.5
Zotu301_f_Clostridiales_vadinBB60_group	6466	2973	#N/A	#N/A
Zotu179_o_Clostridiales	6573.5	3009	#N/A	1146
Zotu140_o_Clostridiales	6202	2865	8938	1186.5
Zotu92_f_Christensenellaceae	6619.5	3105.5	8857	1222
Zotu362_o_Clostridiales	6283	2892.5	#N/A	#N/A
Zotu99_Ruminococcaceae_UCG-013	7106.5	3578	10204.5	1372.5
Zotu97_Clostridium_sensu_stricto_1	8300.5	2897.5	11681	1425.5
Zotu214_Clostridium_sensu_stricto_1	7658	3237	10258.5	1416
Zotu87_Clostridium_sensu_stricto_1	8324	3149.5	11154	1299.5
Zotu363_Clostridium_sensu_stricto_1	6494	#N/A	#N/A	#N/A
Zotu186_f_Ruminococcaceae	6359.5	2582	#N/A	#N/A
Zotu59_f_Ruminococcaceae	6015.5	3247	7824	1133
Zotu321_f_Ruminococcaceae	6682	3278.5	#N/A	#N/A
Zotu311_UBA1819	6257.5	3059.5	7838.5	1115
Zotu10_Subdoligranulum	5232	3107	9580.5	1376
Zotu227_Subdoligranulum	6520	3103.5	9060.5	1252.5
Zotu152_Subdoligranulum	6626	3163	9693	1238
Zotu2_Faecalibacterium	6918	2827	9910	1063
Zotu14_Faecalibacterium_CM04-06	7111	3002.5	9015	1192.5
Zotu4_Faecalibacterium_prausnitzii	6112	2985	9100	1207
Zotu51_Faecalibacterium_prausnitzii	6270.5	3006	8896.5	1296.5
Zotu44_Faecalibacterium	7012	3258	9809.5	1220
Zotu13_Subdoligranulum	7103.5	3245	9895	1238.5
Zotu420_f_Ruminococcaceae	7195	3518.5	9394	1129
Zotu172_f_Ruminococcaceae	6879	3095	8628.5	1136
Zotu27_Ruminococcus_1_bicirculans	6776	3350.5	10230.5	1240
Zotu106_Ruminococcus_1_callidus	7049.5	3134.5	10266.5	1336
Zotu173_Ruminococcus_1	6377.5	3163	8612	1141.5
Zotu75_Ruminococcus_1	6279.5	2926	8842	1377
Zotu337_Ruminococcus_1	6109.5	2919.5	#N/A	#N/A
Zotu294_Ruminococcus_1	6600.5	3082.5	#N/A	#N/A
Zotu84_Ruminiclostridium_6	7393.5	3350.5	9463.5	1260.5
Zotu276_Ruminiclostridium_6	6721.5	3154.5	#N/A	#N/A
Zotu56_f_Ruminococcaceae	5614.5	2772.5	7922	1055
Zotu277_f_Ruminococcaceae	6425	3194	8140	#N/A
Zotu340_f_Ruminococcaceae	6113	3244	#N/A	#N/A
Zotu271_f_Ruminococcaceae	5785.5	2699.5	7983.5	1089
Zotu226_f_Ruminococcaceae	6670	3110.5	8466	1101.5
Zotu141_f_Ruminococcaceae	6544.5	2779	8808.5	1421
Zotu283_f_Ruminococcaceae	6268.5	3082	#N/A	#N/A
Zotu447_f_Ruminococcaceae	5594.5	2880.5	8312.5	1151.5
Zotu150_Ruminococcus_2	5714	2776	8201.5	1204.5
Zotu22_Ruminococcus_2	5839	2967.5	7778	1066.5
Zotu9_Ruminococcus_2_bromii	6803.5	3417.5	9478	1501
Zotu133_CAG-352	6053.5	3121	8194	1365
Zotu395_Ruminiclostridium_5	6805	3281.5	8962	1271
Zotu136_Ruminiclostridium_5	7391.5	3182	9825.5	900
Zotu112_Butyricicoccus	6306.5	2923	8573	1229
Zotu165_Butyricicoccus_faecihominis	5721.5	3213	8071.5	1477.5
Zotu139_Butyricicoccus	5664.5	3268	8890.5	1297
Zotu246_Ruminococcaceae_UCG-008	5985	2924.5	#N/A	#N/A
Zotu377_Ruminococcaceae_UCG-010	6272.5	2899	#N/A	#N/A
Zotu445_Ruminococcaceae_UCG-010	6287	3053.5	#N/A	#N/A
Zotu259_Ruminococcaceae_UCG-004	6022.5	3259	8568.5	1304
Zotu287_Intestinimonas	6784.5	3190.5	9042.5	1593.5
Zotu254_Flavonifractor_plautii	5407	3106.5	7123.5	1332.5
Zotu161_Ruminococcaceae_NK4A214_group	6753.5	3283.5	#N/A	#N/A
Zotu89_Ruminococcaceae_NK4A214_group	6972.5	2933.5	9258.5	1404.5
Zotu188_Ruminococcaceae_NK4A214_group	6413.5	3201.5	8112.5	1204.5
Zotu243_Ruminococcaceae_NK4A214_group	6206	2876	#N/A	#N/A
Zotu39_Ruminococcaceae_UCG-002_bacterium	6005.5	2769	9169.5	1129
Zotu115_Ruminococcaceae_UCG-002	7279	3330.5	9681	1056.5
Zotu98_Ruminococcaceae_UCG-002	7027	3100	8644.5	1238
Zotu125_Ruminococcaceae_UCG-002	5812.5	2757	8785.5	1287.5
Zotu35_Ruminococcaceae_UCG-002	6367.5	3030	8819.5	1000.5
Zotu183_Ruminococcaceae_UCG-002	6209	2975	8686.5	1203.5
Zotu176_Ruminococcaceae_UCG-002	6508	2973.5	8331	#N/A
Zotu144_Ruminococcaceae_UCG-002	7095.5	3139	9414.5	1279.5
Zotu147_Ruminococcaceae_UCG-003	5958	3101.5	8938	1201
Zotu314_Ruminococcaceae_UCG-003	6342	2993	#N/A	#N/A
Zotu331_Ruminococcaceae_UCG-003	6224	2739.5	9508	1473
Zotu208_Oscillibacter	5978.5	3089	8375.5	1292
Zotu105_Ruminococcaceae_UCG-005	6720.5	2819.5	9051.5	1080
Zotu63_Ruminococcaceae_UCG-005	6866	3197	8795.5	1141
Zotu175_Ruminococcaceae_UCG-005	6984.5	3294	9430	1090.5
Zotu257_Ruminococcaceae_UCG-005	6818.5	3082	9035.5	#N/A
Zotu164_Ruminococcaceae_UCG-005	6668.5	2848	9150.5	1090.5
Zotu357_Ruminococcaceae_UCG-005	6171.5	#N/A	#N/A	#N/A
Zotu426_Ruminiclostridium_9	6220.5	3063.5	8484	1171
Zotu255_Ruminiclostridium_9	7561	2779.5	9326	1094.5
Zotu264_Ruminiclostridium_9	6746	3515	#N/A	#N/A
Zotu262_Ruminococcaceae_UCG-004	6328	2699	8026.5	1052
Zotu196_Intestinimonas	6215.5	3005	9229	1357.5
Zotu661_Fusicatenibacter	5774	#N/A	7935.5	#N/A
Zotu90_CAG-56	5708.5	3225	8543	1198.5
Zotu350_f_Lachnospiraceae	6848.5	2888	9839	1015
Zotu320_Marvinbryantia	6002.5	3252	#N/A	#N/A
Zotu129_f_Lachnospiraceae	6057	3168	9104.5	1324
Zotu145_f_Lachnospiraceae	6142	3265	6813	1193
Zotu82_f_Lachnospiraceae	6363.5	2965	9582.5	1319
Zotu211_f_Lachnospiraceae	5920.5	3291.5	8912.5	1320
Zotu126_f_Lachnospiraceae	5537	2533	9333.5	1277.5
Zotu37_f_Lachnospiraceae	6224	2872.5	8451	1167.5
Zotu32_Blautia_obeum	6770.5	3338	9465.5	1371.5
Zotu11_Blautia_massiliensis	6194.5	3142.5	10078	1204.5
Zotu100_Blautia	6499	3460	9278	943
Zotu441_Blautia	5425	#N/A	7419.5	1369
Zotu168_Blautia_stercoris	6408	3482	8274.5	1161
Zotu258_Marvinbryantia	5713	3013.5	9091	1085.5
Zotu198_Blautia	5227.5	3181.5	9157	1301
Zotu299_Blautia	6860	3360	#N/A	#N/A
Zotu40_Blautia_faecis	6621	3843	9530.5	1295.5
Zotu310_Blautia_caecimuris	5903	2846	7130	1276
Zotu510_Sellimonas_intestinalis	5986.5	#N/A	7449.5	#N/A
Zotu182_Lachnospiraceae_FCS020_group	6885.5	3372	9817.5	1261
Zotu322_Lachnospiraceae_FCS020_group	6318	2632.5	#N/A	#N/A
Zotu347_f_Lachnospiraceae	6707.5	3079.5	#N/A	#N/A
Zotu130_Lachnospiraceae_NK4A136_group	6929.5	2997	10447.5	1357
Zotu194_Lachnospiraceae_NK4A136_group	6150.5	2751.5	9137	1121
Zotu156_Lachnoclostridium	5184	2186	8780.5	1274.5
Zotu60_Lachnoclostridium	6170.5	3252.5	8366	1479
Zotu153_Lachnospiraceae_UCG-004	6268	2711.5	8040	1257
Zotu369_Lachnospiraceae_UCG-004	6845	2916	8389.5	1224
Zotu187_Lachnospiraceae_UCG-004	6596.5	3107	9131.5	1516
Zotu253_f_Lachnospiraceae	6707	3000	10069.5	1170
Zotu237_f_Lachnospiraceae	5999.5	2890	9195	1383
Zotu288_f_Lachnospiraceae	6403	2896.5	8991.5	1330
Zotu80_Lachnoclostridium	6529	2756.5	8400.5	1247
Zotu57_Lachnospiraceae_NK4A136_group	6163	3127	9798.5	1502
Zotu88_Lachnospiraceae_NK4A136_group	7090	3243	10197.5	1449.5
Zotu680_Hungatella	5160.5	#N/A	#N/A	#N/A
Zotu184_Lachnospiraceae_NK4A136_group	6668	2842.5	7762	#N/A
Zotu326_Lachnospiraceae_NK4A136_group	5941	#N/A	#N/A	#N/A
Zotu238_Lachnospiraceae_AC2044_group	6486	3041	9032.5	#N/A
Zotu242_Lachnoclostridium	6344.5	2921.5	7496	1210
Zotu633_Lachnoclostridium	5720.5	#N/A	#N/A	#N/A
Zotu155_f_Lachnospiraceae	7144.5	3228.5	9871	1460
Zotu380_f_Lachnospiraceae	6070.5	3149.5	8293.5	1230.5
Zotu252_f_Lachnospiraceae	5192.5	2907	9742.5	1272.5
Zotu247_Dorea	6619	3358	9397	1308.5
Zotu19_Dorea_longicatena	6382.5	2603.5	9389	1272.5
Zotu104_f_Lachnospiraceae	6247.5	2885	7572	1298
Zotu146_f_Lachnospiraceae	6181	2889	10143	1335
Zotu342_f_Lachnospiraceae	5600	2798.5	9082.5	1341.5
Zotu292_Tyzzerella_4_nexilis	5963	2838.5	8151.5	1183.5
Zotu236_Agathobacter	6733	3032.5	8800.5	1342
Zotu127_Agathobacter	6637.5	3279	9549	1297
Zotu185_Lachnospiraceae_UCG-001	5825	3058	9948.5	1168.5
Zotu547_Bacteroides_nordii	#N/A	2813	#N/A	#N/A
Zotu478_Bacteroides	#N/A	3114	8447.5	1249.5
Zotu353_Barnesiella	#N/A	2960.5	8104.5	1255
Zotu233_f_Muribaculaceae	#N/A	2926	8195	1200
Zotu285_f_Prevotellaceae	#N/A	2960.5	8135.5	1195.5
Zotu7202_Prevotella_9	#N/A	2638.5	#N/A	#N/A
Zotu397_Alloprevotella	#N/A	2962.5	8320	#N/A
Zotu542_Ruminococcaceae_UCG-014	#N/A	3042.5	#N/A	#N/A
Zotu290_Ruminococcaceae_UCG-014	#N/A	3040.5	#N/A	#N/A
Zotu8038_Anaerostipes	#N/A	3652.5	9149.5	1534
Zotu483_Fusobacterium_mortiferum	#N/A	3116.5	7738.5	#N/A
Zotu385_Olsenella_umbonata	#N/A	3002	#N/A	#N/A
Zotu201_Dialister_succinatiphilus	#N/A	2922.5	8377.5	#N/A
Zotu976_Faecalitalea	#N/A	3198	#N/A	#N/A
Zotu348_Lactobacillus	#N/A	2999.5	8451	1247
Zotu427_Lactobacillus	#N/A	2699.5	6903	#N/A
Zotu409_Christensenellaceae_R-7_group	#N/A	3173	#N/A	#N/A
Zotu325_Christensenellaceae_R-7_group	#N/A	2989	#N/A	#N/A
Zotu289_Subdoligranulum	#N/A	2464.5	8733	#N/A
Zotu383_Ruminococcus_1	#N/A	3016.5	#N/A	#N/A
Zotu190_Ruminococcus_1	#N/A	2932.5	#N/A	#N/A
Zotu279_f_Ruminococcaceae	#N/A	3151.5	#N/A	#N/A
Zotu717_DTU089	#N/A	2964	#N/A	#N/A
Zotu432_Ruminiclostridium_5	#N/A	2831	#N/A	#N/A
Zotu444_Ruminococcaceae_UCG-010	#N/A	2808.5	#N/A	#N/A
Zotu263_Ruminococcaceae_NK4A214_group	#N/A	3011.5	#N/A	#N/A
Zotu379_Ruminococcaceae_NK4A214_group	#N/A	2666.5	#N/A	#N/A
Zotu398_Ruminococcaceae_UCG-005	#N/A	2928	#N/A	#N/A
Zotu535_Ruminococcaceae_UCG-005	#N/A	2965.5	#N/A	#N/A
Zotu475_Blautia	#N/A	3157	#N/A	1274
Zotu540_Bacteroides	#N/A	#N/A	8455.5	1298.5
Zotu853_Bacteroides	#N/A	#N/A	8000	1176
Zotu355_Rikenellaceae_RC9_gut_group	#N/A	#N/A	7872	#N/A
Zotu591_Rikenellaceae_RC9_gut_group	#N/A	#N/A	7744	#N/A
Zotu251_Alistipes	#N/A	#N/A	8189.5	#N/A
Zotu506_Prevotella_2	#N/A	#N/A	8320.5	1180
Zotu654_Prevotella_2	#N/A	#N/A	8191	#N/A
Zotu630_Paraprevotella	#N/A	#N/A	8179	#N/A
Zotu577_Bacteroides	#N/A	#N/A	8517	#N/A
Zotu1048_Roseburia	#N/A	#N/A	8264	#N/A
Zotu381_Akkermansia	#N/A	#N/A	8063	#N/A
Zotu1569_f_Succinivibrionaceae	#N/A	#N/A	8191.5	#N/A
Zotu1164_p_WPS-2	#N/A	#N/A	8192.5	1225
Zotu374_Allisonella_histaminiformans	#N/A	#N/A	8352	#N/A
Zotu163_Dialister_succinatiphilus	#N/A	#N/A	8305.5	1299
Zotu820_Megasphaera	#N/A	#N/A	8190	#N/A
Zotu491_Megasphaera	#N/A	#N/A	7728	#N/A
Zotu509_Veillonella	#N/A	#N/A	7935	#N/A
Zotu406_Veillonella	#N/A	#N/A	7831.5	#N/A
Zotu1250_f_Veillonellaceae	#N/A	#N/A	8256	1225
Zotu639_Lactobacillus	#N/A	#N/A	6893	#N/A
Zotu1049_Lactobacillus_reuteri	#N/A	#N/A	8062.5	#N/A
Zotu640_Lactobacillus	#N/A	#N/A	7738	#N/A
Zotu396_Lactobacillus_delbrueckii	#N/A	#N/A	8194	#N/A
Zotu541_Lachnoclostridium	#N/A	#N/A	8595	#N/A
Zotu607_f_Lachnospiraceae	#N/A	#N/A	7806.5	#N/A
Zotu269_Alistipes	#N/A	#N/A	#N/A	1102.5
Zotu360_Barnesiella	#N/A	#N/A	#N/A	1212
Zotu647_Barnesiella	#N/A	#N/A	#N/A	1224
Zotu1682_f_Muribaculaceae	#N/A	#N/A	#N/A	1176
Zotu1397_f_Muribaculaceae	#N/A	#N/A	#N/A	1176
Zotu779_Prevotella_7	#N/A	#N/A	#N/A	1249.5
Zotu382_Alloprevotella	#N/A	#N/A	#N/A	1225.5
Zotu469_Lachnospiraceae_UCG-001	#N/A	#N/A	#N/A	1286
Zotu20250_Fusicatenibacter	#N/A	#N/A	#N/A	1263.5
Zotu556_Tyzzerella	#N/A	#N/A	#N/A	1228
Zotu1114_Anaerostipes	#N/A	#N/A	#N/A	1151.5
Zotu351_Sutterella	#N/A	#N/A	#N/A	1178.5
Zotu2093_Streptomyces	#N/A	#N/A	#N/A	1176
Zotu387_Libanicoccus	#N/A	#N/A	#N/A	1132
Zotu572_Dialister	#N/A	#N/A	#N/A	1225
Zotu1315_Veillonella	#N/A	#N/A	#N/A	1176
Zotu809_Lactobacillus	#N/A	#N/A	#N/A	1224
Zotu16691_Faecalibacterium	#N/A	#N/A	#N/A	1276.5
Zotu291_Ruminococcus_1	#N/A	#N/A	#N/A	1198.5
Zotu430_Ruminiclostridium_5	#N/A	#N/A	#N/A	1428.5
Zotu440_Ruminococcaceae_UCG-010	#N/A	#N/A	#N/A	1275
Zotu376_Lachnospiraceae_UCG-003	#N/A	#N/A	#N/A	1250
Zotu834_Sellimonas	#N/A	#N/A	#N/A	1199.5

## Sheet: Raw p-value
	Afr Sur Metformin	Afr Sur TN	SA Sur Metformin	SA Sur TN
Zotu448_Ruminococcaceae_UCG-014	0.996381	#N/A	#N/A	#N/A
Zotu55_Bacteroides	0.880468	0.37243	0.560385	0.296772
Zotu334_Bacteroides	0.776843	0.438723	#N/A	#N/A
Zotu244_Bacteroides_clarus	0.387777	0.609328	0.93138	0.0356196
Zotu78_Bacteroides_caccae	0.308607	0.454843	0.865531	0.215747
Zotu65_Bacteroides	0.0381029	0.0354828	0.0062492	0.333512
Zotu315_Bacteroides_salyersiae	0.642306	0.0893114	0.668333	#N/A
Zotu85_Bacteroides	0.226417	0.6632	0.0159722	0.657728
Zotu278_Bacteroides_finegoldii	0.136767	0.32849	0.0310617	0.496033
Zotu77_Bacteroides	0.798617	0.0139937	0.652568	0.583931
Zotu94_Bacteroides	0.968203	0.336183	0.0350671	0.858396
Zotu96_Bacteroides	0.636605	0.0624585	0.207011	0.475431
Zotu216_Bacteroides_ovatus	0.756088	0.947677	0.71439	0.181097
Zotu170_Bacteroides_eggerthii	0.0268199	0.59171	0.442309	0.524857
Zotu250_Bacteroides_eggerthii	0.00511937	0.00240265	0.930073	0.10818
Zotu26_Bacteroides_uniformis	0.952489	0.179503	0.25757	0.122099
Zotu41_Bacteroides_uniformis	0.506982	0.035463	0.934602	0.198713
Zotu121_Bacteroides	0.756908	0.808681	0.855839	0.968168
Zotu344_Bacteroides_intestinalis	0.00641706	#N/A	0.781895	0.885726
Zotu450_Bacteroides_intestinalis	0.0896514	#N/A	#N/A	#N/A
Zotu122_Bacteroides_plebeius	0.168354	0.370562	0.729623	0.108434
Zotu137_Bacteroides_plebeius	0.266627	0.596027	0.393829	0.524439
Zotu117_Bacteroides_coprocola	0.784566	0.191132	0.775983	0.108865
Zotu206_Rikenellaceae_RC9_gut_group	0.589962	0.330924	0.986325	#N/A
Zotu899_Odoribacter_laneus	0.648861	#N/A	#N/A	#N/A
Zotu207_Odoribacter_splanchnicus	0.0586887	0.287526	0.762197	0.669968
Zotu317_Alistipes_ihumii	0.157547	0.096965	#N/A	#N/A
Zotu61_Alistipes_putredinis	0.892222	0.0974082	0.0710438	0.25266
Zotu113_Alistipes	0.056648	0.623746	0.639101	0.676871
Zotu178_Alistipes_shahii	0.799506	0.139789	0.0794569	0.440411
Zotu217_Alistipes_finegoldii	0.508242	0.00274211	0.198276	0.485644
Zotu205_Alistipes_obesi	0.187163	0.0133793	0.032159	0.509551
Zotu218_Alistipes_inops	0.149532	0.724112	0.102486	0.0667437
Zotu479_Coprobacter_fastidiosus	0.716066	#N/A	#N/A	#N/A
Zotu329_Barnesiella	0.953723	0.595891	#N/A	#N/A
Zotu272_Barnesiella	0.590311	0.958705	0.314293	0.773926
Zotu268_Barnesiella_intestinihominis	0.560162	0.865917	0.866364	0.716957
Zotu197_Parabacteroides_distasonis	0.375577	0.95718	0.26785	0.229333
Zotu298_Parabacteroides_distasonis	0.587068	0.515984	0.878409	0.451993
Zotu239_Parabacteroides_distasonis	0.692562	0.302869	0.397479	0.636446
Zotu313_Parabacteroides_distasonis	0.935399	0.514133	0.146353	#N/A
Zotu154_f_Muribaculaceae	0.601408	0.363714	0.65503	0.755059
Zotu210_f_Muribaculaceae	0.786938	0.69199	0.137473	0.269579
Zotu203_CAG-873	0.373895	0.441484	#N/A	#N/A
Zotu171_Prevotellaceae_NK3B31_group	0.613166	0.76152	0.4004	#N/A
Zotu166_f_Prevotellaceae	0.413299	0.0982328	0.165844	0.88976
Zotu303_Prevotellaceae_NK3B31_group	0.243903	#N/A	#N/A	#N/A
Zotu91_Prevotella_7	0.865491	0.4242	0.704273	0.37814
Zotu48_Prevotella_9	0.890895	0.887959	0.777734	0.177889
Zotu95_Prevotella_9	0.308519	0.583389	0.397177	0.856459
Zotu1_Prevotella_9_copri	0.647091	0.0978001	0.768986	0.554253
Zotu193_Prevotella_9	0.487887	#N/A	#N/A	#N/A
Zotu86_Prevotella_9	0.520775	0.252642	0.2036	0.552903
Zotu123_Prevotella_9	0.819841	0.254109	0.582436	0.697016
Zotu5_Prevotella_9	0.735706	0.431227	0.768052	0.959774
Zotu20_Prevotella_9	0.351382	0.064262	0.321798	0.442363
Zotu108_Prevotella_9	0.877121	0.00877681	0.469746	0.795394
Zotu261_f_Prevotellaceae	0.392736	0.0665793	#N/A	0.547549
Zotu134_Prevotella_2	0.998597	0.288091	0.96168	0.754814
Zotu367_Prevotella_2	0.505667	0.7628	#N/A	0.279175
Zotu223_Prevotella_2	0.593494	0.277468	0.846661	0.755024
Zotu267_Prevotella_2_stercorea	0.68057	0.245921	0.581844	0.798498
Zotu219_Prevotella_2	0.688355	0.0461852	0.518272	0.989206
Zotu225_Prevotella_2	0.455898	0.00988835	0.620464	0.162251
Zotu245_Prevotella_2	0.597777	0.0257073	0.186336	#N/A
Zotu309_Prevotella_2	1	0.98859	0.966893	0.198813
Zotu124_Prevotella_2	0.667573	0.699048	0.625117	0.192562
Zotu231_Prevotella_2	0.310661	0.199746	0.780133	0.33738
Zotu286_f_Prevotellaceae	0.578587	0.509426	0.454164	#N/A
Zotu177_f_Prevotellaceae	0.921083	0.16053	0.0519561	0.0267841
Zotu412_Prevotellaceae_UCG-001	0.157105	0.498441	#N/A	#N/A
Zotu297_o_Bacteroidales	0.608986	0.314665	#N/A	#N/A
Zotu449_o_Bacteroidales	0.491736	0.161402	#N/A	#N/A
Zotu169_Paraprevotella	0.338303	0.936847	0.842657	#N/A
Zotu401_Paraprevotella	0.785424	0.669236	0.0288797	#N/A
Zotu213_Paraprevotella	0.942247	0.575653	0.818536	0.345958
Zotu260_Paraprevotella	0.71585	0.691645	0.322386	#N/A
Zotu300_Paraprevotella	0.957516	0.746678	0.420822	#N/A
Zotu560_Paraprevotella	0.309864	#N/A	#N/A	#N/A
Zotu116_Alloprevotella	0.917902	0.985608	0.0789861	0.758507
Zotu192_Alloprevotella	0.833063	0.0294136	0.886323	0.486487
Zotu93_Alloprevotella	0.498298	0.0671019	0.985839	0.578871
Zotu335_Alloprevotella	0.777588	0.0684639	0.642164	#N/A
Zotu66_Alloprevotella	0.509019	0.555245	0.0392679	0.24856
Zotu160_Bacteroides	0.104715	0.0429922	0.425858	0.60892
Zotu499_Bacteroides	0.0513892	0.0070888	#N/A	0.654722
Zotu221_Bacteroides_coprophilus	0.903363	0.748104	0.835774	0.0937915
Zotu461_Bacteroides	0.547241	#N/A	#N/A	#N/A
Zotu17_Bacteroides	0.733191	0.175549	0.392398	0.698514
Zotu7_Bacteroides_vulgatus	0.945844	0.0224404	0.194456	0.017263
Zotu70_Bacteroides_massiliensis	0.897046	0.515132	0.61196	0.952862
Zotu73_Parabacteroides_merdae	0.613365	0.851537	0.933642	0.936567
Zotu345_Parabacteroides_johnsonii	0.141069	#N/A	0.369209	#N/A
Zotu1530_Bacteroides	0.32169	#N/A	#N/A	#N/A
Zotu364_Ruminococcaceae_UCG-014	0.0761839	0.298149	0.529223	#N/A
Zotu200_Ruminococcaceae_UCG-014	0.153993	0.362412	#N/A	0.67304
Zotu148_Ruminococcaceae_UCG-014	0.323125	0.249752	0.289513	0.415806
Zotu307_Ruminococcaceae_UCG-014	0.0724382	#N/A	0.000987584	1
Zotu249_Ruminococcaceae_UCG-014	0.207663	0.905244	#N/A	#N/A
Zotu199_Ruminococcaceae_UCG-014	0.245785	0.171126	0.943359	#N/A
Zotu215_Ruminococcaceae_UCG-014	0.302992	0.640544	#N/A	0.503124
Zotu224_Ruminococcaceae_UCG-014	0.544777	0.606141	0.21697	0.0756873
Zotu328_Ruminococcaceae_UCG-014	0.571863	0.177169	#N/A	#N/A
Zotu4656_Agathobacter	0.140704	0.91237	0.503938	0.135616
Zotu42_Roseburia_inulinivorans	0.407195	0.460903	0.123323	0.0558141
Zotu131_Roseburia_hominis	0.107757	0.461114	0.0191845	0.0217703
Zotu28_Roseburia_intestinalis	0.264815	0.304055	0.446089	0.0506484
Zotu15054_Agathobacter	0.762702	0.956773	0.50453	0.251273
Zotu16_Agathobacter	0.891905	0.700463	0.241863	0.0935057
Zotu3_Agathobacter	0.73494	0.906885	0.78707	0.52947
Zotu119_Roseburia	0.21914	0.531166	0.534451	0.321477
Zotu365_Lachnospiraceae_UCG-001	0.0956699	0.109673	#N/A	#N/A
Zotu220_Lachnospiraceae_UCG-001_bacterium	0.156805	0.688882	0.0121426	0.35046
Zotu132_Roseburia	0.152263	0.292242	0.00191991	0.328608
Zotu12_Fusicatenibacter_saccharivorans	0.145788	0.495039	0.0065834	0.0330366
Zotu282_Lachnoclostridium	0.162222	0.721646	1.25062e-06	0.420442
Zotu388_f_Lachnospiraceae	0.775196	0.813484	0.651761	0.335149
Zotu38_Coprococcus_3_comes	0.473297	0.468319	0.0867724	0.977317
Zotu4187_Blautia	0.220431	0.591642	0.234103	0.5825
Zotu3625_Blautia	0.452525	0.78389	0.448498	0.077629
Zotu6_Blautia	0.323929	0.947718	0.0475833	0.353798
Zotu72_Dorea_formicigenerans	0.295896	0.351978	0.252178	0.0620958
Zotu64_Butyrivibrio_crossotus	0.338129	0.270696	0.443445	0.538382
Zotu202_Lachnospiraceae_UCG-010	0.658707	0.74783	0.0126636	0.297105
Zotu316_GCA-900066575	0.390431	0.70346	#N/A	0.192111
Zotu68_Coprococcus_1_catus	0.239481	0.162401	0.786012	0.867031
Zotu74_Coprococcus_2	0.544765	0.318458	0.827408	0.65991
Zotu62_Coprococcus_2_eutactus	0.16187	0.748287	0.398569	0.359604
Zotu49_Coprococcus_2_eutactus	0.96091	0.820599	0.421511	0.294542
Zotu180_Lachnospira	0.112017	0.96833	0.145877	0.730733
Zotu101_Lachnospira_pectinoschiza	0.010329	0.638007	0.000516565	0.100774
Zotu54_Lachnospira_pectinoschiza	0.389153	0.553874	0.171877	0.547158
Zotu71_Lachnospira	0.0825399	0.70447	0.0802253	0.0156692
Zotu280_Lachnospira	0.726424	0.857471	0.0927958	0.27075
Zotu79_Lachnospira	0.0284266	0.927065	0.00103116	0.0291979
Zotu392_f_Lachnospiraceae	0.236431	#N/A	0.565026	0.427735
Zotu18_Anaerostipes_hadrus	0.00636474	0.102625	0.00247011	0.0970917
Zotu81_Anaerostipes_hadrus	0.000331582	0.01411	0.0223725	0.203216
Zotu67_f_Lachnospiraceae	0.581444	0.470983	0.419772	0.208769
Zotu36_Lachnospiraceae_ND3007_group	0.47018	0.349235	0.00399131	0.754368
Zotu174_f_Lachnospiraceae	0.102033	0.0946155	3.31625e-05	0.523062
Zotu30_f_Lachnospiraceae	0.947509	0.950538	0.162352	0.74371
Zotu76_f_Lachnospiraceae	0.688162	0.24065	0.809724	1
Zotu157_f_Lachnospiraceae	0.0155028	0.00690785	0.327101	0.722708
Zotu230_Tyzzerella_3	0.853428	0.654068	0.387019	0.0606751
Zotu324_Peptococcus	0.810211	0.338102	0.661328	0.217994
Zotu265_Mogibacterium	0.248718	0.143914	0.466112	0.568315
Zotu333_Family_XIII_AD3011_group	0.0758528	0.0659372	#N/A	#N/A
Zotu47_Romboutsia	7.84546e-13	0.408651	1.58153e-18	0.767842
Zotu209_Terrisporobacter	5.0141e-07	0.533309	0.00126628	0.330909
Zotu69_Intestinibacter_bartlettii	2.88255e-09	0.30207	1.65013e-05	0.257562
Zotu29_Akkermansia_muciniphila	0.857902	0.94169	0.684257	0.0488552
Zotu248_Akkermansia_muciniphila	0.833064	0.730955	0.555192	#N/A
Zotu330_o_Rhodospirillales	0.577515	0.0915604	0.483256	#N/A
Zotu274_o_Rhodospirillales	0.83284	0.211906	#N/A	#N/A
Zotu332_o_Rhodospirillales	0.152027	0.744077	0.987105	0.327673
Zotu275_o_Rhodospirillales	0.350229	0.034415	#N/A	#N/A
Zotu103_Methanobrevibacter	0.342482	0.623242	0.657015	0.695081
Zotu159_Bilophila_wadsworthia	0.0420032	0.759843	0.288228	0.108219
Zotu256_Desulfovibrio	0.63034	0.850433	#N/A	#N/A
Zotu181_Desulfovibrio	0.371664	0.86404	0.112206	0.941842
Zotu33_Succinivibrio	0.885759	0.442267	0.423629	0.51781
Zotu109_Haemophilus	0.255684	0.25534	0.933334	0.180132
Zotu419_Sutterella	0.438074	0.155984	#N/A	#N/A
Zotu306_Sutterella	0.434321	0.145135	0.704204	#N/A
Zotu281_Sutterella	0.120747	0.0454915	0.500503	0.628344
Zotu323_Sutterella	0.180536	0.103267	0.866104	0.39464
Zotu318_Sutterella_wadsworthensis	0.0992239	0.288285	0.286281	0.918356
Zotu120_Sutterella	0.962272	0.783116	0.71387	0.622446
Zotu118_Sutterella_wadsworthensis	0.789817	0.795329	0.942555	0.724801
Zotu295_Sutterella	0.056774	0.860515	#N/A	0.461037
Zotu135_Parasutterella_excrementihominis	0.907233	0.912856	0.0641344	0.24687
Zotu114_Klebsiella	0.0119443	0.118676	0.00111226	0.310641
Zotu354_Klebsiella	0.0140512	#N/A	0.000372019	#N/A
Zotu53_Escherichia/Shigella	4.13213e-09	0.135597	8.5652e-08	0.209281
Zotu319_o_Gastranaerophilales	0.184769	#N/A	#N/A	#N/A
Zotu266_o_Gastranaerophilales	0.20178	#N/A	#N/A	#N/A
Zotu8_Bifidobacterium	0.0956935	0.997172	0.0186327	0.176969
Zotu21_Bifidobacterium	0.0492118	0.0878557	0.00120349	0.730378
Zotu23_Bifidobacterium	0.642862	0.757505	0.967585	0.56625
Zotu151_Bifidobacterium_bifidum	0.177992	0.477839	0.781469	0.460373
Zotu524_Bifidobacterium	0.73923	0.711201	#N/A	#N/A
Zotu110_Bifidobacterium	0.00782529	0.453156	0.0694323	0.66335
Zotu189_Senegalimassilia_anaerobia	0.746372	0.408846	0.175568	0.12232
Zotu149_Enterorhabdus	0.0152817	0.21025	0.239797	0.911616
Zotu232_Slackia_isoflavoniconvertens	0.096849	0.207128	0.387489	0.88822
Zotu417_Eggerthella_lenta	0.222183	0.285489	0.291328	0.0414187
Zotu158_f_Eggerthellaceae	0.108161	0.0442224	0.468919	0.42962
Zotu15_Collinsella_aerofaciens	0.835265	0.430307	0.0167787	0.297888
Zotu302_Olsenella	0.00290636	0.156388	0.0919835	0.430773
Zotu425_Coriobacteriaceae_UCG-003	0.496766	0.175974	#N/A	#N/A
Zotu31_Dialister	0.530901	0.021101	0.152791	0.955749
Zotu111_Dialister	0.628195	0.483953	0.0429339	0.698236
Zotu975_Dialister	0.309689	0.0826014	#N/A	#N/A
Zotu45_Dialister_invisus	0.347787	0.167649	0.586902	0.0767249
Zotu368_Dialister	0.288467	0.699526	0.317312	#N/A
Zotu439_Megasphaera	0.834114	0.752521	0.686249	0.934406
Zotu504_Megasphaera	0.787514	#N/A	#N/A	#N/A
Zotu142_Megasphaera_massiliensis	0.150368	0.846716	0.736104	0.189513
Zotu43_Megasphaera	0.0817456	0.352898	0.258112	0.884461
Zotu229_Veillonella	0.37968	0.607195	0.291973	0.775889
Zotu346_Veillonella	0.855033	#N/A	0.354832	0.142022
Zotu143_Mitsuokella_jalaludinii	0.650109	0.0176007	0.7134	0.752256
Zotu58_Megamonas_funiformis	0.42796	0.474164	0.188086	0.0149491
Zotu212_Mitsuokella_multacida	0.68641	0.0943345	0.494721	#N/A
Zotu312_Mitsuokella_multacida	0.992955	0.20296	0.408095	0.220453
Zotu52_Phascolarctobacterium_succinatutens	0.473439	0.558164	0.447344	0.353254
Zotu204_Acidaminococcus_intestini	0.997536	0.987497	0.0153016	0.695561
Zotu167_Acidaminococcus	0.0132233	0.0722992	0.0252769	0.161291
Zotu373_Acidaminococcus_timonensis	0.358256	#N/A	0.419601	0.300071
Zotu107_Phascolarctobacterium_faecium	0.0787307	0.733298	0.710225	0.0723684
Zotu195_Phascolarctobacterium	0.910601	0.458196	0.350216	#N/A
Zotu273_o_Mollicutes_RF39	0.789722	1	0.419476	0.901661
Zotu235_f_Erysipelotrichaceae	0.769076	0.583336	0.401518	0.956852
Zotu375_Erysipelatoclostridium_ramosum	0.460093	0.788423	0.00547165	0.603189
Zotu50_Erysipelotrichaceae_UCG-003	0.0823481	0.757218	0.000355677	0.00379636
Zotu25_Catenibacterium_mitsuokai	0.235075	0.293407	0.589242	0.353401
Zotu191_Solobacterium	0.35158	0.106761	0.775332	0.146397
Zotu611_f_Erysipelotrichaceae	0.83955	#N/A	#N/A	#N/A
Zotu293_Catenisphaera	0.319643	0.41154	0.0468594	#N/A
Zotu83_Holdemanella_biformis	0.408347	0.717707	0.285063	0.292338
Zotu34_Holdemanella	0.249052	0.00792963	0.536066	0.362057
Zotu128_Streptococcus	0.492202	0.224039	0.141493	0.411035
Zotu403_Streptococcus	0.284996	0.515152	0.745897	#N/A
Zotu408_Streptococcus	0.629084	0.770295	0.413355	0.282267
Zotu24_Streptococcus	0.192501	0.596119	0.747718	0.531733
Zotu284_Streptococcus	0.0488929	#N/A	0.920528	#N/A
Zotu411_Streptococcus	0.583617	0.761528	0.93783	0.12289
Zotu503_Lactobacillus	0.361961	0.477932	#N/A	0.300071
Zotu492_Lactobacillus	0.894955	#N/A	#N/A	#N/A
Zotu817_Lactobacillus_johnsonii	0.314018	#N/A	#N/A	#N/A
Zotu102_Lactobacillus_ruminis	0.459925	0.590268	0.561933	0.011856
Zotu327_Lactobacillus	0.988438	0.02609	0.439462	0.0176916
Zotu240_Lactobacillus_ruminis	0.460993	0.217117	0.730881	0.00563635
Zotu228_Enterococcus	0.143479	0.544347	0.0457143	0.925039
Zotu241_Turicibacter_sanguinis	0.0440437	0.593975	0.0992691	0.750761
Zotu138_Christensenellaceae_R-7_group	0.128267	0.133181	0.0051609	0.423557
Zotu162_Christensenellaceae_R-7_group	0.710654	0.33118	0.50525	0.192987
Zotu46_Christensenellaceae_R-7_group	0.0306129	0.409944	0.00172331	0.150807
Zotu301_f_Clostridiales_vadinBB60_group	0.245478	0.661627	#N/A	#N/A
Zotu179_o_Clostridiales	0.258421	0.881717	#N/A	0.551002
Zotu140_o_Clostridiales	0.922458	0.477043	0.0978188	0.898804
Zotu92_f_Christensenellaceae	0.283694	0.809597	0.142321	0.849668
Zotu362_o_Clostridiales	0.569572	0.286768	#N/A	#N/A
Zotu99_Ruminococcaceae_UCG-013	0.0476555	0.0573302	0.000661651	0.222285
Zotu97_Clostridium_sensu_stricto_1	2.17117e-06	0.602515	2.24919e-10	0.0963968
Zotu214_Clostridium_sensu_stricto_1	0.000116063	0.451132	2.52296e-05	0.0694491
Zotu87_Clostridium_sensu_stricto_1	3.31668e-07	0.693672	7.97922e-08	0.466875
Zotu363_Clostridium_sensu_stricto_1	0.0985788	#N/A	#N/A	#N/A
Zotu186_f_Ruminococcaceae	0.441469	0.0107511	#N/A	#N/A
Zotu59_f_Ruminococcaceae	0.74364	0.431427	0.480437	0.605443
Zotu321_f_Ruminococcaceae	0.19019	0.331578	#N/A	#N/A
Zotu311_UBA1819	0.837636	0.951168	0.544341	0.538359
Zotu10_Subdoligranulum	0.0524399	0.819156	0.0190918	0.213583
Zotu227_Subdoligranulum	0.42632	0.821573	0.103469	0.682968
Zotu152_Subdoligranulum	0.321166	0.663673	0.00811851	0.782761
Zotu2_Faecalibacterium	0.113642	0.447083	0.00373717	0.330323
Zotu14_Faecalibacterium_CM04-06	0.0470576	0.890047	0.16479	0.957499
Zotu4_Faecalibacterium_prausnitzii	0.920094	0.841273	0.125503	0.965994
Zotu51_Faecalibacterium_prausnitzii	0.799153	0.884502	0.133792	0.410392
Zotu44_Faecalibacterium	0.0724344	0.442775	0.0054001	0.891142
Zotu13_Subdoligranulum	0.0488365	0.472763	0.00401607	0.789782
Zotu420_f_Ruminococcaceae	0.0267655	0.0818403	0.0356862	0.603941
Zotu172_f_Ruminococcaceae	0.0941831	0.838927	0.348431	0.588905
Zotu27_Ruminococcus_1_bicirculans	0.192682	0.271616	0.000448791	0.778373
Zotu106_Ruminococcus_1_callidus	0.0498352	0.732295	0.000115983	0.312701
Zotu173_Ruminococcus_1	0.558066	0.620502	0.330546	0.569226
Zotu75_Ruminococcus_1	0.774762	0.656831	0.193789	0.137237
Zotu337_Ruminococcus_1	0.827799	0.397863	#N/A	#N/A
Zotu294_Ruminococcus_1	0.0883709	0.781637	#N/A	#N/A
Zotu84_Ruminiclostridium_6	0.00682976	0.261805	0.0159992	0.631601
Zotu276_Ruminiclostridium_6	0.103783	0.586726	#N/A	#N/A
Zotu56_f_Ruminococcaceae	0.223607	0.305167	0.617035	0.263766
Zotu277_f_Ruminococcaceae	0.346107	0.374896	0.855031	#N/A
Zotu340_f_Ruminococcaceae	0.809263	0.107568	#N/A	#N/A
Zotu271_f_Ruminococcaceae	0.194001	0.0659304	0.570171	0.231948
Zotu226_f_Ruminococcaceae	0.142728	0.726024	0.450202	0.337867
Zotu141_f_Ruminococcaceae	0.347179	0.298645	0.240953	0.0704514
Zotu283_f_Ruminococcaceae	0.593877	0.646357	#N/A	#N/A
Zotu447_f_Ruminococcaceae	0.01733	0.178909	0.629204	0.467994
Zotu150_Ruminococcus_2	0.0269286	0.0496061	0.976029	0.965162
Zotu22_Ruminococcus_2	0.457341	0.77193	0.412596	0.297323
Zotu9_Ruminococcus_2_bromii	0.176793	0.182306	0.0278341	0.0301461
Zotu133_CAG-352	0.707974	0.631927	0.996574	0.0479675
Zotu395_Ruminiclostridium_5	0.163575	0.380111	0.182087	0.608545
Zotu136_Ruminiclostridium_5	0.00970937	0.619632	0.00455912	0.0310685
Zotu112_Butyricicoccus	0.760737	0.674278	0.520311	0.842207
Zotu165_Butyricicoccus_faecihominis	0.358798	0.545012	0.839293	0.0492035
Zotu139_Butyricicoccus	0.287404	0.396502	0.213881	0.471238
Zotu246_Ruminococcaceae_UCG-008	0.592452	0.581736	#N/A	#N/A
Zotu377_Ruminococcaceae_UCG-010	0.771902	0.547023	#N/A	#N/A
Zotu445_Ruminococcaceae_UCG-010	0.697201	0.953526	#N/A	#N/A
Zotu259_Ruminococcaceae_UCG-004	0.733018	0.36317	0.409045	0.364326
Zotu287_Intestinimonas	0.187501	0.595537	0.146047	0.00487531
Zotu254_Flavonifractor_plautii	0.10972	0.817002	0.0699218	0.346429
Zotu161_Ruminococcaceae_NK4A214_group	0.102257	0.269739	#N/A	#N/A
Zotu89_Ruminococcaceae_NK4A214_group	0.0816345	0.69505	0.0602515	0.127967
Zotu188_Ruminococcaceae_NK4A214_group	0.561322	0.543302	0.869404	0.975399
Zotu243_Ruminococcaceae_NK4A214_group	0.915194	0.520227	#N/A	#N/A
Zotu39_Ruminococcaceae_UCG-002_bacterium	0.745609	0.333409	0.0953381	0.610064
Zotu115_Ruminococcaceae_UCG-002	0.0168702	0.299097	0.00535024	0.285896
Zotu98_Ruminococcaceae_UCG-002	0.0452016	0.824386	0.378305	0.758867
Zotu125_Ruminococcaceae_UCG-002	0.415157	0.251698	0.224798	0.44074
Zotu35_Ruminococcaceae_UCG-002	0.663596	0.967336	0.27437	0.146556
Zotu183_Ruminococcaceae_UCG-002	0.913505	0.80197	0.319167	0.983588
Zotu176_Ruminococcaceae_UCG-002	0.350755	0.766476	0.749641	#N/A
Zotu144_Ruminococcaceae_UCG-002	0.0491912	0.731125	0.0345621	0.571718
Zotu147_Ruminococcaceae_UCG-003	0.67007	0.833577	0.18936	1
Zotu314_Ruminococcaceae_UCG-003	0.695709	0.85769	#N/A	#N/A
Zotu331_Ruminococcaceae_UCG-003	0.890917	0.274639	0.0178972	0.042527
Zotu208_Oscillibacter	0.703634	0.868623	0.756337	0.516784
Zotu105_Ruminococcaceae_UCG-005	0.211947	0.408119	0.092085	0.340777
Zotu63_Ruminococcaceae_UCG-005	0.135758	0.581314	0.271208	0.655238
Zotu175_Ruminococcaceae_UCG-005	0.0751221	0.360526	0.0228189	0.410873
Zotu257_Ruminococcaceae_UCG-005	0.123027	0.877998	0.0868473	#N/A
Zotu164_Ruminococcaceae_UCG-005	0.272226	0.485723	0.0695586	0.401054
Zotu357_Ruminococcaceae_UCG-005	0.976568	#N/A	#N/A	#N/A
Zotu426_Ruminiclostridium_9	0.86289	0.911411	0.504749	0.802735
Zotu255_Ruminiclostridium_9	0.00246956	0.345903	0.0413709	0.431404
Zotu264_Ruminiclostridium_9	0.182706	0.0624069	#N/A	#N/A
Zotu262_Ruminococcaceae_UCG-004	0.655345	0.134692	0.739527	0.19243
Zotu196_Intestinimonas	0.899985	0.886832	0.0447744	0.194397
Zotu661_Fusicatenibacter	0.0319366	#N/A	0.353028	#N/A
Zotu90_CAG-56	0.34208	0.515681	0.546486	0.99137
Zotu350_f_Lachnospiraceae	0.135947	0.57973	0.00321016	0.171602
Zotu320_Marvinbryantia	0.733559	0.445832	#N/A	#N/A
Zotu129_f_Lachnospiraceae	0.814743	0.625809	0.073755	0.329445
Zotu145_f_Lachnospiraceae	0.969062	0.411769	0.0171363	0.959289
Zotu82_f_Lachnospiraceae	0.670618	0.78569	0.0170167	0.396698
Zotu211_f_Lachnospiraceae	0.524457	0.258278	0.137245	0.305296
Zotu126_f_Lachnospiraceae	0.181669	0.0641683	0.0461733	0.583366
Zotu37_f_Lachnospiraceae	0.895186	0.548924	0.662026	0.817147
Zotu32_Blautia_obeum	0.202703	0.294876	0.0315725	0.225574
Zotu11_Blautia_massiliensis	0.944183	0.722996	0.00145674	0.98016
Zotu100_Blautia	0.479583	0.138731	0.0659572	0.0672869
Zotu441_Blautia	0.0439604	#N/A	0.0968716	0.09615
Zotu168_Blautia_stercoris	0.538142	0.0514241	0.857072	0.728145
Zotu258_Marvinbryantia	0.348009	0.920671	0.122359	0.410633
Zotu198_Blautia	0.0417044	0.605903	0.0825779	0.464274
Zotu299_Blautia	0.139379	0.253643	#N/A	#N/A
Zotu40_Blautia_faecis	0.336344	0.00454494	0.0238872	0.501872
Zotu310_Blautia_caecimuris	0.440181	0.347459	0.0380419	0.526481
Zotu510_Sellimonas_intestinalis	0.588383	#N/A	0.124108	#N/A
Zotu182_Lachnospiraceae_FCS020_group	0.128352	0.241585	0.00572847	0.668711
Zotu322_Lachnospiraceae_FCS020_group	0.729185	0.127248	#N/A	#N/A
Zotu347_f_Lachnospiraceae	0.239962	0.892884	#N/A	#N/A
Zotu130_Lachnospiraceae_NK4A136_group	0.105643	0.874192	0.000111958	0.264959
Zotu194_Lachnospiraceae_NK4A136_group	0.983987	0.300239	0.101568	0.565276
Zotu156_Lachnoclostridium	0.0408281	0.00238843	0.318896	0.600254
Zotu60_Lachnoclostridium	0.984153	0.456503	0.769015	0.0479502
Zotu153_Lachnospiraceae_UCG-004	0.8228	0.241826	0.797819	0.690385
Zotu369_Lachnospiraceae_UCG-004	0.142545	0.650871	0.732878	0.865095
Zotu187_Lachnospiraceae_UCG-004	0.355573	0.817771	0.108757	0.0239081
Zotu253_f_Lachnospiraceae	0.250774	0.882487	0.00124041	0.830051
Zotu237_f_Lachnospiraceae	0.735788	0.589239	0.0874565	0.194006
Zotu288_f_Lachnospiraceae	0.602889	0.600455	0.161035	0.34175
Zotu80_Lachnoclostridium	0.441258	0.312274	0.724216	0.743524
Zotu57_Lachnospiraceae_NK4A136_group	0.996661	0.764339	0.00658849	0.0321089
Zotu88_Lachnospiraceae_NK4A136_group	0.0516412	0.476578	0.000681662	0.0768716
Zotu680_Hungatella	0.00643926	#N/A	#N/A	#N/A
Zotu184_Lachnospiraceae_NK4A136_group	0.175379	0.397438	0.29076	#N/A
Zotu326_Lachnospiraceae_NK4A136_group	0.202808	#N/A	#N/A	#N/A
Zotu238_Lachnospiraceae_AC2044_group	0.437134	0.998431	0.0575728	#N/A
Zotu242_Lachnoclostridium	0.61729	0.589032	0.175491	0.942338
Zotu633_Lachnoclostridium	0.07647	#N/A	#N/A	#N/A
Zotu155_f_Lachnospiraceae	0.0393666	0.508961	0.0043924	0.0651577
Zotu380_f_Lachnospiraceae	0.831852	0.66857	0.851521	0.823158
Zotu252_f_Lachnospiraceae	0.041817	0.631723	0.00790599	0.603571
Zotu247_Dorea	0.334242	0.258466	0.0378874	0.435514
Zotu19_Dorea_longicatena	0.64342	0.120543	0.0433691	0.611419
Zotu104_f_Lachnospiraceae	0.845326	0.552436	0.282825	0.479369
Zotu146_f_Lachnospiraceae	0.966436	0.586543	0.000792508	0.333184
Zotu342_f_Lachnospiraceae	0.114854	0.277805	0.0351507	0.221152
Zotu292_Tyzzerella_4_nexilis	0.460941	0.251766	0.902324	0.858969
Zotu236_Agathobacter	0.20527	0.973468	0.273939	0.297804
Zotu127_Agathobacter	0.317127	0.398356	0.0190064	0.488769
Zotu185_Lachnospiraceae_UCG-001	0.455809	0.954397	0.00126861	0.815493
Zotu547_Bacteroides_nordii	#N/A	0.267224	#N/A	#N/A
Zotu478_Bacteroides	#N/A	0.583343	0.27459	0.159433
Zotu353_Barnesiella	#N/A	0.635195	0.762539	0.41907
Zotu233_f_Muribaculaceae	#N/A	0.311005	0.991974	1
Zotu285_f_Prevotellaceae	#N/A	0.562531	0.835214	0.951467
Zotu7202_Prevotella_9	#N/A	0.123325	#N/A	#N/A
Zotu397_Alloprevotella	#N/A	0.306469	0.158112	#N/A
Zotu542_Ruminococcaceae_UCG-014	#N/A	1	#N/A	#N/A
Zotu290_Ruminococcaceae_UCG-014	#N/A	0.994628	#N/A	#N/A
Zotu8038_Anaerostipes	#N/A	0.028286	0.101624	0.0167137
Zotu483_Fusobacterium_mortiferum	#N/A	0.492569	0.0602769	#N/A
Zotu385_Olsenella_umbonata	#N/A	0.556177	#N/A	#N/A
Zotu201_Dialister_succinatiphilus	#N/A	0.341912	0.469276	#N/A
Zotu976_Faecalitalea	#N/A	0.0441194	#N/A	#N/A
Zotu348_Lactobacillus	#N/A	0.737307	0.348355	0.533827
Zotu427_Lactobacillus	#N/A	0.0409606	9.82662e-05	#N/A
Zotu409_Christensenellaceae_R-7_group	#N/A	0.611869	#N/A	#N/A
Zotu325_Christensenellaceae_R-7_group	#N/A	0.830069	#N/A	#N/A
Zotu289_Subdoligranulum	#N/A	0.0171485	0.224647	#N/A
Zotu383_Ruminococcus_1	#N/A	0.853317	#N/A	#N/A
Zotu190_Ruminococcus_1	#N/A	0.42023	#N/A	#N/A
Zotu279_f_Ruminococcaceae	#N/A	0.514867	#N/A	#N/A
Zotu717_DTU089	#N/A	0.158636	#N/A	#N/A
Zotu432_Ruminiclostridium_5	#N/A	0.350347	#N/A	#N/A
Zotu444_Ruminococcaceae_UCG-010	#N/A	0.263136	#N/A	#N/A
Zotu263_Ruminococcaceae_NK4A214_group	#N/A	0.875467	#N/A	#N/A
Zotu379_Ruminococcaceae_NK4A214_group	#N/A	0.0831577	#N/A	#N/A
Zotu398_Ruminococcaceae_UCG-005	#N/A	0.671981	#N/A	#N/A
Zotu535_Ruminococcaceae_UCG-005	#N/A	0.559878	#N/A	#N/A
Zotu475_Blautia	#N/A	0.493886	#N/A	0.452186
Zotu540_Bacteroides	#N/A	#N/A	0.225411	0.0432999
Zotu853_Bacteroides	#N/A	#N/A	0.0828599	0.327288
Zotu355_Rikenellaceae_RC9_gut_group	#N/A	#N/A	0.124753	#N/A
Zotu591_Rikenellaceae_RC9_gut_group	#N/A	#N/A	0.0315435	#N/A
Zotu251_Alistipes	#N/A	#N/A	0.991974	#N/A
Zotu506_Prevotella_2	#N/A	#N/A	0.642377	0.776674
Zotu654_Prevotella_2	#N/A	#N/A	0.996865	#N/A
Zotu630_Paraprevotella	#N/A	#N/A	0.95729	#N/A
Zotu577_Bacteroides	#N/A	#N/A	0.149892	#N/A
Zotu1048_Roseburia	#N/A	#N/A	0.779622	#N/A
Zotu381_Akkermansia	#N/A	#N/A	0.518097	#N/A
Zotu1569_f_Succinivibrionaceae	#N/A	#N/A	1	#N/A
Zotu1164_p_WPS-2	#N/A	#N/A	1	0.327288
Zotu374_Allisonella_histaminiformans	#N/A	#N/A	0.732892	#N/A
Zotu163_Dialister_succinatiphilus	#N/A	#N/A	0.64933	0.0936763
Zotu820_Megasphaera	#N/A	#N/A	0.990595	#N/A
Zotu491_Megasphaera	#N/A	#N/A	0.0545638	#N/A
Zotu509_Veillonella	#N/A	#N/A	0.150833	#N/A
Zotu406_Veillonella	#N/A	#N/A	0.493526	#N/A
Zotu1250_f_Veillonellaceae	#N/A	#N/A	0.321106	0.327288
Zotu639_Lactobacillus	#N/A	#N/A	5.20878e-05	#N/A
Zotu1049_Lactobacillus_reuteri	#N/A	#N/A	0.3107	#N/A
Zotu640_Lactobacillus	#N/A	#N/A	0.107657	#N/A
Zotu396_Lactobacillus_delbrueckii	#N/A	#N/A	0.995658	#N/A
Zotu541_Lachnoclostridium	#N/A	#N/A	0.249207	#N/A
Zotu607_f_Lachnospiraceae	#N/A	#N/A	0.439457	#N/A
Zotu269_Alistipes	#N/A	#N/A	#N/A	0.0433056
Zotu360_Barnesiella	#N/A	#N/A	#N/A	0.907847
Zotu647_Barnesiella	#N/A	#N/A	#N/A	0.66823
Zotu1682_f_Muribaculaceae	#N/A	#N/A	#N/A	0.327288
Zotu1397_f_Muribaculaceae	#N/A	#N/A	#N/A	0.327288
Zotu779_Prevotella_7	#N/A	#N/A	#N/A	0.159433
Zotu382_Alloprevotella	#N/A	#N/A	#N/A	0.559669
Zotu469_Lachnospiraceae_UCG-001	#N/A	#N/A	#N/A	0.399895
Zotu20250_Fusicatenibacter	#N/A	#N/A	#N/A	0.651323
Zotu556_Tyzzerella	#N/A	#N/A	#N/A	0.744827
Zotu1114_Anaerostipes	#N/A	#N/A	#N/A	0.159433
Zotu351_Sutterella	#N/A	#N/A	#N/A	0.795531
Zotu2093_Streptomyces	#N/A	#N/A	#N/A	0.327288
Zotu387_Libanicoccus	#N/A	#N/A	#N/A	0.440585
Zotu572_Dialister	#N/A	#N/A	#N/A	0.327288
Zotu1315_Veillonella	#N/A	#N/A	#N/A	0.327288
Zotu809_Lactobacillus	#N/A	#N/A	#N/A	0.583967
Zotu16691_Faecalibacterium	#N/A	#N/A	#N/A	0.584592
Zotu291_Ruminococcus_1	#N/A	#N/A	#N/A	0.975199
Zotu430_Ruminiclostridium_5	#N/A	#N/A	#N/A	0.0789085
Zotu440_Ruminococcaceae_UCG-010	#N/A	#N/A	#N/A	0.167924
Zotu376_Lachnospiraceae_UCG-003	#N/A	#N/A	#N/A	0.4634
Zotu834_Sellimonas	#N/A	#N/A	#N/A	0.993178

## Sheet: Adjusted p-value
	Afr Sur Metformin	Afr Sur TN	SA Sur Metformin	SA Sur TN
Zotu448_Ruminococcaceae_UCG-014	1	#N/A	#N/A	#N/A
Zotu55_Bacteroides	0.982391	0.897651	0.789436	0.790555
Zotu334_Bacteroides	0.957431	0.923819	#N/A	#N/A
Zotu244_Bacteroides_clarus	0.770642	0.923819	0.988741	0.607781
Zotu78_Bacteroides_caccae	0.73567	0.923819	0.945372	0.790555
Zotu65_Bacteroides	0.395397	0.555897	0.0516303	0.790555
Zotu315_Bacteroides_salyersiae	0.924873	0.671555	0.862125	#N/A
Zotu85_Bacteroides	0.6418	0.938124	0.108857	0.908241
Zotu278_Bacteroides_finegoldii	0.563454	0.884598	0.161113	0.868727
Zotu77_Bacteroides	0.959916	0.408103	0.857084	0.876548
Zotu94_Bacteroides	0.995467	0.884598	0.169407	0.976512
Zotu96_Bacteroides	0.924873	0.612915	0.475713	0.855776
Zotu216_Bacteroides_ovatus	0.957431	0.987598	0.894922	0.785555
Zotu170_Bacteroides_eggerthii	0.362575	0.923819	0.703695	0.876548
Zotu250_Bacteroides_eggerthii	0.171655	0.343677	0.988741	0.678313
Zotu26_Bacteroides_uniformis	0.995467	0.803492	0.546128	0.723932
Zotu41_Bacteroides_uniformis	0.85289	0.555897	0.988741	0.785555
Zotu121_Bacteroides	0.957431	0.959352	0.944139	1
Zotu344_Bacteroides_intestinalis	0.171655	#N/A	0.904349	0.988801
Zotu450_Bacteroides_intestinalis	0.5121	#N/A	#N/A	#N/A
Zotu122_Bacteroides_plebeius	0.582289	0.897651	0.901821	0.678313
Zotu137_Bacteroides_plebeius	0.683798	0.923819	0.686339	0.876548
Zotu117_Bacteroides_coprocola	0.957431	0.835648	0.904349	0.678313
Zotu206_Rikenellaceae_RC9_gut_group	0.902789	0.884598	1	#N/A
Zotu899_Odoribacter_laneus	0.924873	#N/A	#N/A	#N/A
Zotu207_Odoribacter_splanchnicus	0.417465	0.872973	0.904349	0.908241
Zotu317_Alistipes_ihumii	0.565668	0.671555	#N/A	#N/A
Zotu61_Alistipes_putredinis	0.982391	0.671555	0.259497	0.790555
Zotu113_Alistipes	0.411611	0.926395	0.854041	0.909985
Zotu178_Alistipes_shahii	0.959916	0.761749	0.281194	0.843092
Zotu217_Alistipes_finegoldii	0.85289	0.343677	0.461757	0.860658
Zotu205_Alistipes_obesi	0.59905	0.408103	0.161727	0.876548
Zotu218_Alistipes_inops	0.565668	0.944901	0.311953	0.62357
Zotu479_Coprobacter_fastidiosus	0.953237	#N/A	#N/A	#N/A
Zotu329_Barnesiella	0.995467	0.923819	#N/A	#N/A
Zotu272_Barnesiella	0.902789	0.987598	0.604692	0.934048
Zotu268_Barnesiella_intestinihominis	0.900504	0.967219	0.945372	0.927822
Zotu197_Parabacteroides_distasonis	0.757179	0.987598	0.563296	0.790555
Zotu298_Parabacteroides_distasonis	0.902789	0.923819	0.952525	0.851793
Zotu239_Parabacteroides_distasonis	0.945485	0.872973	0.686339	0.896558
Zotu313_Parabacteroides_distasonis	0.993367	0.923819	0.387669	#N/A
Zotu154_f_Muribaculaceae	0.905534	0.888029	0.857084	0.927822
Zotu210_f_Muribaculaceae	0.957431	0.944901	0.378597	0.790555
Zotu203_CAG-873	0.757179	0.923819	#N/A	#N/A
Zotu171_Prevotellaceae_NK3B31_group	0.910387	0.944901	0.686339	#N/A
Zotu166_f_Prevotellaceae	0.798542	0.671555	0.414014	0.988801
Zotu303_Prevotellaceae_NK3B31_group	0.661133	#N/A	#N/A	#N/A
Zotu91_Prevotella_7	0.976916	0.923819	0.894922	0.822264
Zotu48_Prevotella_9	0.982391	0.967219	0.904349	0.785555
Zotu95_Prevotella_9	0.73567	0.923819	0.686339	0.976512
Zotu1_Prevotella_9_copri	0.924873	0.671555	0.904349	0.876548
Zotu193_Prevotella_9	0.847306	#N/A	#N/A	#N/A
Zotu86_Prevotella_9	0.868727	0.872973	0.470994	0.876548
Zotu123_Prevotella_9	0.96497	0.872973	0.8052	0.912574
Zotu5_Prevotella_9	0.953237	0.923819	0.904349	1
Zotu20_Prevotella_9	0.736364	0.612915	0.604692	0.843092
Zotu108_Prevotella_9	0.982391	0.404242	0.71807	0.940701
Zotu261_f_Prevotellaceae	0.771154	0.612915	#N/A	0.876548
Zotu134_Prevotella_2	1	0.872973	1	0.927822
Zotu367_Prevotella_2	0.85289	0.944901	#N/A	0.790555
Zotu223_Prevotella_2	0.902789	0.872973	0.944139	0.927822
Zotu267_Prevotella_2_stercorea	0.94329	0.872973	0.8052	0.940776
Zotu219_Prevotella_2	0.943672	0.578854	0.75543	1
Zotu225_Prevotella_2	0.819785	0.404242	0.841019	0.784619
Zotu245_Prevotella_2	0.905068	0.516307	0.449018	#N/A
Zotu309_Prevotella_2	1	1	1	0.785555
Zotu124_Prevotella_2	0.932926	0.944901	0.84403	0.785555
Zotu231_Prevotella_2	0.73567	0.86327	0.904349	0.790555
Zotu286_f_Prevotellaceae	0.902789	0.923819	0.706703	#N/A
Zotu177_f_Prevotellaceae	0.982391	0.793022	0.212103	0.607781
Zotu412_Prevotellaceae_UCG-001	0.565668	0.923819	#N/A	#N/A
Zotu297_o_Bacteroidales	0.910387	0.8764	#N/A	#N/A
Zotu449_o_Bacteroidales	0.847306	0.793022	#N/A	#N/A
Zotu169_Paraprevotella	0.736364	0.987598	0.943233	#N/A
Zotu401_Paraprevotella	0.957431	0.938928	0.154173	#N/A
Zotu213_Paraprevotella	0.995016	0.923819	0.931253	0.790555
Zotu260_Paraprevotella	0.953237	0.944901	0.604692	#N/A
Zotu300_Paraprevotella	0.995467	0.944901	0.689927	#N/A
Zotu560_Paraprevotella	0.73567	#N/A	#N/A	#N/A
Zotu116_Alloprevotella	0.982391	1	0.281194	0.927822
Zotu192_Alloprevotella	0.96497	0.526643	0.958112	0.860658
Zotu93_Alloprevotella	0.850038	0.612915	1	0.876548
Zotu335_Alloprevotella	0.957431	0.612915	0.854041	#N/A
Zotu66_Alloprevotella	0.85289	0.923819	0.179289	0.790555
Zotu160_Bacteroides	0.516161	0.578854	0.690526	0.876548
Zotu499_Bacteroides	0.395397	0.404242	#N/A	0.908241
Zotu221_Bacteroides_coprophilus	0.982391	0.944901	0.941603	0.669313
Zotu461_Bacteroides	0.889266	#N/A	#N/A	#N/A
Zotu17_Bacteroides	0.953237	0.803492	0.686339	0.912574
Zotu7_Bacteroides_vulgatus	0.995016	0.496328	0.45592	0.607781
Zotu70_Bacteroides_massiliensis	0.982391	0.923819	0.836024	1
Zotu73_Parabacteroides_merdae	0.910387	0.967219	0.988741	1
Zotu345_Parabacteroides_johnsonii	0.563454	#N/A	0.663811	#N/A
Zotu1530_Bacteroides	0.73567	#N/A	#N/A	#N/A
Zotu364_Ruminococcaceae_UCG-014	0.486212	0.872973	0.765168	#N/A
Zotu200_Ruminococcaceae_UCG-014	0.565668	0.888029	#N/A	0.908604
Zotu148_Ruminococcaceae_UCG-014	0.73567	0.872973	0.572398	0.843092
Zotu307_Ruminococcaceae_UCG-014	0.486212	#N/A	0.016931	1
Zotu249_Ruminococcaceae_UCG-014	0.616448	0.975096	#N/A	#N/A
Zotu199_Ruminococcaceae_UCG-014	0.661133	0.803492	0.988959	#N/A
Zotu215_Ruminococcaceae_UCG-014	0.73567	0.929902	#N/A	0.871722
Zotu224_Ruminococcaceae_UCG-014	0.889095	0.923819	0.492082	0.62357
Zotu328_Ruminococcaceae_UCG-014	0.902789	0.803492	#N/A	#N/A
Zotu4656_Agathobacter	0.563454	0.975096	0.742888	0.766634
Zotu42_Roseburia_inulinivorans	0.79354	0.923819	0.354062	0.62357
Zotu131_Roseburia_hominis	0.516161	0.923819	0.112831	0.607781
Zotu28_Roseburia_intestinalis	0.683798	0.872973	0.703695	0.607781
Zotu15054_Agathobacter	0.957431	0.987598	0.742888	0.790555
Zotu16_Agathobacter	0.982391	0.944901	0.52454	0.669313
Zotu3_Agathobacter	0.953237	0.975096	0.904349	0.876548
Zotu119_Roseburia	0.638635	0.923819	0.768657	0.790555
Zotu365_Lachnospiraceae_UCG-001	0.516161	0.687283	#N/A	#N/A
Zotu220_Lachnospiraceae_UCG-001_bacterium	0.565668	0.944901	0.0896488	0.790555
Zotu132_Roseburia	0.565668	0.872973	0.0229728	0.790555
Zotu12_Fusicatenibacter_saccharivorans	0.565668	0.923819	0.0519592	0.607781
Zotu282_Lachnoclostridium	0.570997	0.944901	8.67931e-05	0.843092
Zotu388_f_Lachnospiraceae	0.957431	0.959352	0.857084	0.790555
Zotu38_Coprococcus_3_comes	0.830171	0.923819	0.291802	1
Zotu4187_Blautia	0.638635	0.923819	0.517411	0.876548
Zotu3625_Blautia	0.819785	0.949901	0.703695	0.62357
Zotu6_Blautia	0.73567	0.987598	0.196565	0.790555
Zotu72_Dorea_formicigenerans	0.729104	0.884598	0.54016	0.62357
Zotu64_Butyrivibrio_crossotus	0.736364	0.872973	0.703695	0.876548
Zotu202_Lachnospiraceae_UCG-010	0.930084	0.944901	0.0915472	0.790555
Zotu316_GCA-900066575	0.770642	0.944901	#N/A	0.785555
Zotu68_Coprococcus_1_catus	0.660334	0.793022	0.904349	0.978809
Zotu74_Coprococcus_2	0.889095	0.880443	0.938269	0.908241
Zotu62_Coprococcus_2_eutactus	0.570997	0.944901	0.686339	0.797578
Zotu49_Coprococcus_2_eutactus	0.995467	0.959352	0.689927	0.790555
Zotu180_Lachnospira	0.521365	0.992076	0.387669	0.927822
Zotu101_Lachnospira_pectinoschiza	0.216336	0.929808	0.011203	0.678313
Zotu54_Lachnospira_pectinoschiza	0.770642	0.923819	0.426009	0.876548
Zotu71_Lachnospira	0.486212	0.944901	0.281194	0.607781
Zotu280_Lachnospira	0.953237	0.967219	0.300936	0.790555
Zotu79_Lachnospira	0.369546	0.984679	0.016931	0.607781
Zotu392_f_Lachnospiraceae	0.660254	#N/A	0.790581	0.843092
Zotu18_Anaerostipes_hadrus	0.171655	0.6812	0.0285709	0.669313
Zotu81_Anaerostipes_hadrus	0.0156258	0.408103	0.129388	0.790555
Zotu67_f_Lachnospiraceae	0.902789	0.923819	0.689927	0.790555
Zotu36_Lachnospiraceae_ND3007_group	0.830171	0.884598	0.0409875	0.927822
Zotu174_f_Lachnospiraceae	0.516161	0.671555	0.00143842	0.876548
Zotu30_f_Lachnospiraceae	0.995016	0.987598	0.411212	0.927822
Zotu76_f_Lachnospiraceae	0.943672	0.872973	0.924257	1
Zotu157_f_Lachnospiraceae	0.254111	0.404242	0.610237	0.927822
Zotu230_Tyzzerella_3	0.97386	0.938124	0.686013	0.62357
Zotu324_Peptococcus	0.96497	0.884598	0.857176	0.790555
Zotu265_Mogibacterium	0.661133	0.768603	0.71807	0.876548
Zotu333_Family_XIII_AD3011_group	0.486212	0.612915	#N/A	#N/A
Zotu47_Romboutsia	2.95774e-10	0.921578	5.48792e-16	0.934048
Zotu209_Terrisporobacter	3.78063e-05	0.923819	0.016931	0.790555
Zotu69_Intestinibacter_bartlettii	5.19271e-07	0.872973	0.000954327	0.790555
Zotu29_Akkermansia_muciniphila	0.974184	0.987598	0.878702	0.607781
Zotu248_Akkermansia_muciniphila	0.96497	0.944901	0.786333	#N/A
Zotu330_o_Rhodospirillales	0.902789	0.671555	0.732271	#N/A
Zotu274_o_Rhodospirillales	0.96497	0.872973	#N/A	#N/A
Zotu332_o_Rhodospirillales	0.565668	0.944901	1	0.790555
Zotu275_o_Rhodospirillales	0.736364	0.555897	#N/A	#N/A
Zotu103_Methanobrevibacter	0.736364	0.926395	0.857084	0.912574
Zotu159_Bilophila_wadsworthia	0.395397	0.944901	0.572398	0.678313
Zotu256_Desulfovibrio	0.921078	0.967219	#N/A	#N/A
Zotu181_Desulfovibrio	0.757179	0.967219	0.329963	1
Zotu33_Succinivibrio	0.982391	0.923819	0.690138	0.876548
Zotu109_Haemophilus	0.669396	0.872973	0.988741	0.785555
Zotu419_Sutterella	0.815852	0.793022	#N/A	#N/A
Zotu306_Sutterella	0.815852	0.768603	0.894922	#N/A
Zotu281_Sutterella	0.541926	0.578854	0.742888	0.89291
Zotu323_Sutterella	0.598959	0.6812	0.945372	0.843092
Zotu318_Sutterella_wadsworthensis	0.516161	0.872973	0.572398	1
Zotu120_Sutterella	0.995467	0.949901	0.894922	0.888425
Zotu118_Sutterella_wadsworthensis	0.957431	0.955411	0.988959	0.927822
Zotu295_Sutterella	0.411611	0.967219	#N/A	0.851854
Zotu135_Parasutterella_excrementihominis	0.982391	0.975096	0.247274	0.790555
Zotu114_Klebsiella	0.237	0.731034	0.016931	0.790555
Zotu354_Klebsiella	0.252252	#N/A	0.00922075	#N/A
Zotu53_Escherichia/Shigella	5.19271e-07	0.760965	7.43031e-06	0.790555
Zotu319_o_Gastranaerophilales	0.59905	#N/A	#N/A	#N/A
Zotu266_o_Gastranaerophilales	0.611668	#N/A	#N/A	#N/A
Zotu8_Bifidobacterium	0.516161	1	0.112831	0.785555
Zotu21_Bifidobacterium	0.395397	0.671555	0.016931	0.927822
Zotu23_Bifidobacterium	0.924873	0.944901	1	0.876548
Zotu151_Bifidobacterium_bifidum	0.598959	0.923819	0.904349	0.851854
Zotu524_Bifidobacterium	0.953838	0.944901	#N/A	#N/A
Zotu110_Bifidobacterium	0.184383	0.923819	0.258115	0.908241
Zotu189_Senegalimassilia_anaerobia	0.953838	0.921578	0.42903	0.723932
Zotu149_Enterorhabdus	0.254111	0.872973	0.52454	0.99785
Zotu232_Slackia_isoflavoniconvertens	0.516161	0.872973	0.686013	0.988801
Zotu417_Eggerthella_lenta	0.638635	0.872973	0.572398	0.607781
Zotu158_f_Eggerthellaceae	0.516161	0.578854	0.71807	0.843092
Zotu15_Collinsella_aerofaciens	0.96497	0.923819	0.110117	0.790555
Zotu302_Olsenella	0.10957	0.793022	0.300936	0.843092
Zotu425_Coriobacteriaceae_UCG-003	0.850038	0.803492	#N/A	#N/A
Zotu31_Dialister	0.87785	0.495873	0.395659	1
Zotu111_Dialister	0.921078	0.923819	0.190494	0.912574
Zotu975_Dialister	0.73567	0.671555	#N/A	#N/A
Zotu45_Dialister_invisus	0.736364	0.803492	0.808154	0.62357
Zotu368_Dialister	0.715473	0.944901	0.604692	#N/A
Zotu439_Megasphaera	0.96497	0.944901	0.878702	1
Zotu504_Megasphaera	0.957431	#N/A	#N/A	#N/A
Zotu142_Megasphaera_massiliensis	0.565668	0.967219	0.902573	0.785555
Zotu43_Megasphaera	0.486212	0.884598	0.546128	0.988801
Zotu229_Veillonella	0.761379	0.923819	0.572398	0.934048
Zotu346_Veillonella	0.97386	#N/A	0.641286	0.778428
Zotu143_Mitsuokella_jalaludinii	0.924873	0.441191	0.894922	0.927822
Zotu58_Megamonas_funiformis	0.814854	0.923819	0.450053	0.607781
Zotu212_Mitsuokella_multacida	0.943672	0.671555	0.742888	#N/A
Zotu312_Mitsuokella_multacida	1	0.867193	0.689927	0.790555
Zotu52_Phascolarctobacterium_succinatutens	0.830171	0.923819	0.703695	0.790555
Zotu204_Acidaminococcus_intestini	1	1	0.108361	0.912574
Zotu167_Acidaminococcus	0.249259	0.632198	0.139223	0.784619
Zotu373_Acidaminococcus_timonensis	0.739162	#N/A	0.689927	0.790555
Zotu107_Phascolarctobacterium_faecium	0.486212	0.944901	0.894922	0.62357
Zotu195_Phascolarctobacterium	0.982391	0.923819	0.639605	#N/A
Zotu273_o_Mollicutes_RF39	0.957431	1	0.689927	0.993667
Zotu235_f_Erysipelotrichaceae	0.957431	0.923819	0.686339	1
Zotu375_Erysipelatoclostridium_ramosum	0.819785	0.95015	0.0474666	0.876548
Zotu50_Erysipelotrichaceae_UCG-003	0.486212	0.944901	0.00922075	0.607781
Zotu25_Catenibacterium_mitsuokai	0.660254	0.872973	0.80817	0.790555
Zotu191_Solobacterium	0.736364	0.685518	0.904349	0.778428
Zotu611_f_Erysipelotrichaceae	0.96497	#N/A	#N/A	#N/A
Zotu293_Catenisphaera	0.73567	0.921578	0.195906	#N/A
Zotu83_Holdemanella_biformis	0.79354	0.944901	0.572398	0.790555
Zotu34_Holdemanella	0.661133	0.404242	0.768657	0.797578
Zotu128_Streptococcus	0.847306	0.872973	0.385823	0.843092
Zotu403_Streptococcus	0.715473	0.923819	0.904349	#N/A
Zotu408_Streptococcus	0.921078	0.945425	0.689927	0.790555
Zotu24_Streptococcus	0.599494	0.923819	0.904349	0.876548
Zotu284_Streptococcus	0.395397	#N/A	0.988741	#N/A
Zotu411_Streptococcus	0.902789	0.944901	0.988959	0.723932
Zotu503_Lactobacillus	0.741627	0.923819	#N/A	0.790555
Zotu492_Lactobacillus	0.982391	#N/A	#N/A	#N/A
Zotu817_Lactobacillus_johnsonii	0.73567	#N/A	#N/A	#N/A
Zotu102_Lactobacillus_ruminis	0.819785	0.923819	0.789436	0.607781
Zotu327_Lactobacillus	1	0.516307	0.703695	0.607781
Zotu240_Lactobacillus_ruminis	0.819785	0.872973	0.901821	0.607781
Zotu228_Enterococcus	0.563454	0.923819	0.195392	1
Zotu241_Turicibacter_sanguinis	0.395397	0.923819	0.310328	0.927822
Zotu138_Christensenellaceae_R-7_group	0.556192	0.760965	0.0474666	0.843092
Zotu162_Christensenellaceae_R-7_group	0.953237	0.884598	0.742888	0.785555
Zotu46_Christensenellaceae_R-7_group	0.384702	0.921578	0.0213567	0.784619
Zotu301_f_Clostridiales_vadinBB60_group	0.661133	0.938124	#N/A	#N/A
Zotu179_o_Clostridiales	0.671894	0.967219	#N/A	0.876548
Zotu140_o_Clostridiales	0.982391	0.923819	0.308574	0.993667
Zotu92_f_Christensenellaceae	0.715473	0.959352	0.385823	0.976214
Zotu362_o_Clostridiales	0.902789	0.872973	#N/A	#N/A
Zotu99_Ruminococcaceae_UCG-013	0.395397	0.612915	0.0131409	0.790555
Zotu97_Clostridium_sensu_stricto_1	0.000136422	0.923819	3.90234e-08	0.669313
Zotu214_Clostridium_sensu_stricto_1	0.00625081	0.923819	0.00125067	0.62357
Zotu87_Clostridium_sensu_stricto_1	3.12598e-05	0.944901	7.43031e-06	0.851854
Zotu363_Clostridium_sensu_stricto_1	0.516161	#N/A	#N/A	#N/A
Zotu186_f_Ruminococcaceae	0.815852	0.404242	#N/A	#N/A
Zotu59_f_Ruminococcaceae	0.953838	0.923819	0.731192	0.876548
Zotu321_f_Ruminococcaceae	0.599494	0.884598	#N/A	#N/A
Zotu311_UBA1819	0.96497	0.987598	0.777175	0.876548
Zotu10_Subdoligranulum	0.395397	0.959352	0.112831	0.790555
Zotu227_Subdoligranulum	0.814854	0.959352	0.312207	0.912574
Zotu152_Subdoligranulum	0.73567	0.938124	0.0612418	0.935847
Zotu2_Faecalibacterium	0.521686	0.923819	0.0405249	0.790555
Zotu14_Faecalibacterium_CM04-06	0.395397	0.967219	0.414014	1
Zotu4_Faecalibacterium_prausnitzii	0.982391	0.967219	0.354062	1
Zotu51_Faecalibacterium_prausnitzii	0.959916	0.967219	0.374401	0.843092
Zotu44_Faecalibacterium	0.486212	0.923819	0.0474666	0.988801
Zotu13_Subdoligranulum	0.395397	0.923819	0.0409875	0.940701
Zotu420_f_Ruminococcaceae	0.362575	0.671555	0.169632	0.876548
Zotu172_f_Ruminococcaceae	0.516161	0.967219	0.639605	0.876548
Zotu27_Ruminococcus_1_bicirculans	0.599494	0.872973	0.010382	0.934048
Zotu106_Ruminococcus_1_callidus	0.395397	0.944901	0.00335384	0.790555
Zotu173_Ruminococcus_1	0.900504	0.926395	0.613366	0.876548
Zotu75_Ruminococcus_1	0.957431	0.938124	0.45592	0.766634
Zotu337_Ruminococcus_1	0.96497	0.921578	#N/A	#N/A
Zotu294_Ruminococcus_1	0.5121	0.949901	#N/A	#N/A
Zotu84_Ruminiclostridium_6	0.171655	0.872973	0.108857	0.893619
Zotu276_Ruminiclostridium_6	0.516161	0.923819	#N/A	#N/A
Zotu56_f_Ruminococcaceae	0.638635	0.872973	0.839652	0.790555
Zotu277_f_Ruminococcaceae	0.736364	0.897841	0.944139	#N/A
Zotu340_f_Ruminococcaceae	0.96497	0.685518	#N/A	#N/A
Zotu271_f_Ruminococcaceae	0.599494	0.612915	0.794576	0.790555
Zotu226_f_Ruminococcaceae	0.563454	0.944901	0.703695	0.790555
Zotu141_f_Ruminococcaceae	0.736364	0.872973	0.52454	0.62357
Zotu283_f_Ruminococcaceae	0.902789	0.934731	#N/A	#N/A
Zotu447_f_Ruminococcaceae	0.261336	0.803492	0.846255	0.851854
Zotu150_Ruminococcus_2	0.362575	0.601674	1	1
Zotu22_Ruminococcus_2	0.819785	0.945425	0.689927	0.790555
Zotu9_Ruminococcus_2_bromii	0.598959	0.806436	0.150913	0.607781
Zotu133_CAG-352	0.953237	0.928142	1	0.607781
Zotu395_Ruminiclostridium_5	0.570997	0.904567	0.441847	0.876548
Zotu136_Ruminiclostridium_5	0.21532	0.926395	0.0439449	0.607781
Zotu112_Butyricicoccus	0.957431	0.938995	0.75543	0.971085
Zotu165_Butyricicoccus_faecihominis	0.739162	0.923819	0.942507	0.607781
Zotu139_Butyricicoccus	0.715473	0.921578	0.488268	0.852968
Zotu246_Ruminococcaceae_UCG-008	0.902789	0.923819	#N/A	#N/A
Zotu377_Ruminococcaceae_UCG-010	0.957431	0.923819	#N/A	#N/A
Zotu445_Ruminococcaceae_UCG-010	0.945485	0.987598	#N/A	#N/A
Zotu259_Ruminococcaceae_UCG-004	0.953237	0.888029	0.689927	0.797578
Zotu287_Intestinimonas	0.59905	0.923819	0.387669	0.607781
Zotu254_Flavonifractor_plautii	0.517054	0.959352	0.258115	0.790555
Zotu161_Ruminococcaceae_NK4A214_group	0.516161	0.872973	#N/A	#N/A
Zotu89_Ruminococcaceae_NK4A214_group	0.486212	0.944901	0.235012	0.74038
Zotu188_Ruminococcaceae_NK4A214_group	0.900504	0.923819	0.945716	1
Zotu243_Ruminococcaceae_NK4A214_group	0.982391	0.923819	#N/A	#N/A
Zotu39_Ruminococcaceae_UCG-002_bacterium	0.953838	0.884598	0.306318	0.876548
Zotu115_Ruminococcaceae_UCG-002	0.261336	0.872973	0.0474666	0.790555
Zotu98_Ruminococcaceae_UCG-002	0.395397	0.959657	0.676658	0.927822
Zotu125_Ruminococcaceae_UCG-002	0.798542	0.872973	0.501395	0.843092
Zotu35_Ruminococcaceae_UCG-002	0.932926	0.992076	0.563803	0.778428
Zotu183_Ruminococcaceae_UCG-002	0.982391	0.959352	0.604692	1
Zotu176_Ruminococcaceae_UCG-002	0.736364	0.944901	0.904349	#N/A
Zotu144_Ruminococcaceae_UCG-002	0.395397	0.944901	0.169407	0.876548
Zotu147_Ruminococcaceae_UCG-003	0.932926	0.964385	0.450053	1
Zotu314_Ruminococcaceae_UCG-003	0.945485	0.967219	#N/A	#N/A
Zotu331_Ruminococcaceae_UCG-003	0.982391	0.872973	0.112831	0.607781
Zotu208_Oscillibacter	0.950788	0.967219	0.904349	0.876548
Zotu105_Ruminococcaceae_UCG-005	0.624251	0.921578	0.300936	0.790555
Zotu63_Ruminococcaceae_UCG-005	0.563454	0.923819	0.563803	0.908241
Zotu175_Ruminococcaceae_UCG-005	0.486212	0.888029	0.129806	0.843092
Zotu257_Ruminococcaceae_UCG-005	0.54566	0.967219	0.291802	#N/A
Zotu164_Ruminococcaceae_UCG-005	0.693442	0.923819	0.258115	0.843092
Zotu357_Ruminococcaceae_UCG-005	1	#N/A	#N/A	#N/A
Zotu426_Ruminiclostridium_9	0.976906	0.975096	0.742888	0.942341
Zotu255_Ruminiclostridium_9	0.103447	0.884598	0.186438	0.843092
Zotu264_Ruminiclostridium_9	0.598959	0.612915	#N/A	#N/A
Zotu262_Ruminococcaceae_UCG-004	0.928815	0.760965	0.903577	0.785555
Zotu196_Intestinimonas	0.982391	0.967219	0.194209	0.785555
Zotu661_Fusicatenibacter	0.388391	#N/A	0.641286	#N/A
Zotu90_CAG-56	0.736364	0.923819	0.777175	1
Zotu350_f_Lachnospiraceae	0.563454	0.923819	0.035933	0.785555
Zotu320_Marvinbryantia	0.953237	0.923819	#N/A	#N/A
Zotu129_f_Lachnospiraceae	0.96497	0.926395	0.266594	0.790555
Zotu145_f_Lachnospiraceae	0.995467	0.921578	0.110117	1
Zotu82_f_Lachnospiraceae	0.932926	0.949901	0.110117	0.843092
Zotu211_f_Lachnospiraceae	0.871014	0.872973	0.378597	0.790555
Zotu126_f_Lachnospiraceae	0.598959	0.612915	0.195392	0.876548
Zotu37_f_Lachnospiraceae	0.982391	0.923819	0.857176	0.952358
Zotu32_Blautia_obeum	0.611668	0.872973	0.161113	0.790555
Zotu11_Blautia_massiliensis	0.995016	0.944901	0.0187218	1
Zotu100_Blautia	0.83705	0.761749	0.251507	0.62357
Zotu441_Blautia	0.395397	#N/A	0.308389	0.669313
Zotu168_Blautia_stercoris	0.885936	0.604233	0.944139	0.927822
Zotu258_Marvinbryantia	0.736364	0.980658	0.354062	0.843092
Zotu198_Blautia	0.395397	0.923819	0.284677	0.851854
Zotu299_Blautia	0.563454	0.872973	#N/A	#N/A
Zotu40_Blautia_faecis	0.736364	0.404242	0.133691	0.871722
Zotu310_Blautia_caecimuris	0.815852	0.884598	0.176007	0.876548
Zotu510_Sellimonas_intestinalis	0.902789	#N/A	0.354062	#N/A
Zotu182_Lachnospiraceae_FCS020_group	0.556192	0.872973	0.0484824	0.908241
Zotu322_Lachnospiraceae_FCS020_group	0.953237	0.74758	#N/A	#N/A
Zotu347_f_Lachnospiraceae	0.660334	0.967506	#N/A	#N/A
Zotu130_Lachnospiraceae_NK4A136_group	0.516161	0.967219	0.00335384	0.790555
Zotu194_Lachnospiraceae_NK4A136_group	1	0.872973	0.311953	0.876548
Zotu156_Lachnoclostridium	0.395397	0.343677	0.604692	0.876548
Zotu60_Lachnoclostridium	1	0.923819	0.904349	0.607781
Zotu153_Lachnospiraceae_UCG-004	0.96497	0.872973	0.913673	0.912574
Zotu369_Lachnospiraceae_UCG-004	0.563454	0.937653	0.901821	0.978809
Zotu187_Lachnospiraceae_UCG-004	0.739162	0.959352	0.322553	0.607781
Zotu253_f_Lachnospiraceae	0.661133	0.967219	0.016931	0.960487
Zotu237_f_Lachnospiraceae	0.953237	0.923819	0.291802	0.785555
Zotu288_f_Lachnospiraceae	0.905534	0.923819	0.410875	0.790555
Zotu80_Lachnoclostridium	0.815852	0.876232	0.901821	0.927822
Zotu57_Lachnospiraceae_NK4A136_group	1	0.944901	0.0519592	0.607781
Zotu88_Lachnospiraceae_NK4A136_group	0.395397	0.923819	0.0131409	0.62357
Zotu680_Hungatella	0.171655	#N/A	#N/A	#N/A
Zotu184_Lachnospiraceae_NK4A136_group	0.598959	0.921578	0.572398	#N/A
Zotu326_Lachnospiraceae_NK4A136_group	0.611668	#N/A	#N/A	#N/A
Zotu238_Lachnospiraceae_AC2044_group	0.815852	1	0.229629	#N/A
Zotu242_Lachnoclostridium	0.912621	0.923819	0.42903	1
Zotu633_Lachnoclostridium	0.486212	#N/A	#N/A	#N/A
Zotu155_f_Lachnospiraceae	0.395397	0.923819	0.0435476	0.62357
Zotu380_f_Lachnospiraceae	0.96497	0.938928	0.944139	0.955925
Zotu252_f_Lachnospiraceae	0.395397	0.928142	0.060964	0.876548
Zotu247_Dorea	0.736364	0.872973	0.176007	0.843092
Zotu19_Dorea_longicatena	0.924873	0.731034	0.190494	0.876548
Zotu104_f_Lachnospiraceae	0.968656	0.923819	0.572398	0.858097
Zotu146_f_Lachnospiraceae	0.995467	0.923819	0.0144737	0.790555
Zotu342_f_Lachnospiraceae	0.521686	0.872973	0.169407	0.790555
Zotu292_Tyzzerella_4_nexilis	0.819785	0.872973	0.97238	0.976512
Zotu236_Agathobacter	0.614182	0.99463	0.563803	0.790555
Zotu127_Agathobacter	0.73567	0.921578	0.112831	0.860658
Zotu185_Lachnospiraceae_UCG-001	0.819785	0.987598	0.016931	0.952358
Zotu547_Bacteroides_nordii	#N/A	0.872973	#N/A	#N/A
Zotu478_Bacteroides	#N/A	0.923819	0.563803	0.784619
Zotu353_Barnesiella	#N/A	0.929312	0.904349	0.843092
Zotu233_f_Muribaculaceae	#N/A	0.876232	1	1
Zotu285_f_Prevotellaceae	#N/A	0.923819	0.941603	1
Zotu7202_Prevotella_9	#N/A	0.736037	#N/A	#N/A
Zotu397_Alloprevotella	#N/A	0.872973	0.406407	#N/A
Zotu542_Ruminococcaceae_UCG-014	#N/A	1	#N/A	#N/A
Zotu290_Ruminococcaceae_UCG-014	#N/A	1	#N/A	#N/A
Zotu8038_Anaerostipes	#N/A	0.526643	0.311953	0.607781
Zotu483_Fusobacterium_mortiferum	#N/A	0.923819	0.235012	#N/A
Zotu385_Olsenella_umbonata	#N/A	0.923819	#N/A	#N/A
Zotu201_Dialister_succinatiphilus	#N/A	0.884598	0.71807	#N/A
Zotu976_Faecalitalea	#N/A	0.578854	#N/A	#N/A
Zotu348_Lactobacillus	#N/A	0.944901	0.639605	0.876548
Zotu427_Lactobacillus	#N/A	0.578854	0.00335384	#N/A
Zotu409_Christensenellaceae_R-7_group	#N/A	0.923947	#N/A	#N/A
Zotu325_Christensenellaceae_R-7_group	#N/A	0.96329	#N/A	#N/A
Zotu289_Subdoligranulum	#N/A	0.441191	0.501395	#N/A
Zotu383_Ruminococcus_1	#N/A	0.967219	#N/A	#N/A
Zotu190_Ruminococcus_1	#N/A	0.923819	#N/A	#N/A
Zotu279_f_Ruminococcaceae	#N/A	0.923819	#N/A	#N/A
Zotu717_DTU089	#N/A	0.793022	#N/A	#N/A
Zotu432_Ruminiclostridium_5	#N/A	0.884598	#N/A	#N/A
Zotu444_Ruminococcaceae_UCG-010	#N/A	0.872973	#N/A	#N/A
Zotu263_Ruminococcaceae_NK4A214_group	#N/A	0.967219	#N/A	#N/A
Zotu379_Ruminococcaceae_NK4A214_group	#N/A	0.671555	#N/A	#N/A
Zotu398_Ruminococcaceae_UCG-005	#N/A	0.938995	#N/A	#N/A
Zotu535_Ruminococcaceae_UCG-005	#N/A	0.923819	#N/A	#N/A
Zotu475_Blautia	#N/A	0.923819	#N/A	0.851793
Zotu540_Bacteroides	#N/A	#N/A	0.501395	0.607781
Zotu853_Bacteroides	#N/A	#N/A	0.284677	0.790555
Zotu355_Rikenellaceae_RC9_gut_group	#N/A	#N/A	0.354062	#N/A
Zotu591_Rikenellaceae_RC9_gut_group	#N/A	#N/A	0.161113	#N/A
Zotu251_Alistipes	#N/A	#N/A	1	#N/A
Zotu506_Prevotella_2	#N/A	#N/A	0.854041	0.934048
Zotu654_Prevotella_2	#N/A	#N/A	1	#N/A
Zotu630_Paraprevotella	#N/A	#N/A	1	#N/A
Zotu577_Bacteroides	#N/A	#N/A	0.393526	#N/A
Zotu1048_Roseburia	#N/A	#N/A	0.904349	#N/A
Zotu381_Akkermansia	#N/A	#N/A	0.75543	#N/A
Zotu1569_f_Succinivibrionaceae	#N/A	#N/A	1	#N/A
Zotu1164_p_WPS-2	#N/A	#N/A	1	0.790555
Zotu374_Allisonella_histaminiformans	#N/A	#N/A	0.901821	#N/A
Zotu163_Dialister_succinatiphilus	#N/A	#N/A	0.857084	0.669313
Zotu820_Megasphaera	#N/A	#N/A	1	#N/A
Zotu491_Megasphaera	#N/A	#N/A	0.220159	#N/A
Zotu509_Veillonella	#N/A	#N/A	0.393526	#N/A
Zotu406_Veillonella	#N/A	#N/A	0.742888	#N/A
Zotu1250_f_Veillonellaceae	#N/A	#N/A	0.604692	0.790555
Zotu639_Lactobacillus	#N/A	#N/A	0.00200827	#N/A
Zotu1049_Lactobacillus_reuteri	#N/A	#N/A	0.604692	#N/A
Zotu640_Lactobacillus	#N/A	#N/A	0.322042	#N/A
Zotu396_Lactobacillus_delbrueckii	#N/A	#N/A	1	#N/A
Zotu541_Lachnoclostridium	#N/A	#N/A	0.537111	#N/A
Zotu607_f_Lachnospiraceae	#N/A	#N/A	0.703695	#N/A
Zotu269_Alistipes	#N/A	#N/A	#N/A	0.607781
Zotu360_Barnesiella	#N/A	#N/A	#N/A	0.997093
Zotu647_Barnesiella	#N/A	#N/A	#N/A	0.908241
Zotu1682_f_Muribaculaceae	#N/A	#N/A	#N/A	0.790555
Zotu1397_f_Muribaculaceae	#N/A	#N/A	#N/A	0.790555
Zotu779_Prevotella_7	#N/A	#N/A	#N/A	0.784619
Zotu382_Alloprevotella	#N/A	#N/A	#N/A	0.876548
Zotu469_Lachnospiraceae_UCG-001	#N/A	#N/A	#N/A	0.843092
Zotu20250_Fusicatenibacter	#N/A	#N/A	#N/A	0.908241
Zotu556_Tyzzerella	#N/A	#N/A	#N/A	0.927822
Zotu1114_Anaerostipes	#N/A	#N/A	#N/A	0.784619
Zotu351_Sutterella	#N/A	#N/A	#N/A	0.940701
Zotu2093_Streptomyces	#N/A	#N/A	#N/A	0.790555
Zotu387_Libanicoccus	#N/A	#N/A	#N/A	0.843092
Zotu572_Dialister	#N/A	#N/A	#N/A	0.790555
Zotu1315_Veillonella	#N/A	#N/A	#N/A	0.790555
Zotu809_Lactobacillus	#N/A	#N/A	#N/A	0.876548
Zotu16691_Faecalibacterium	#N/A	#N/A	#N/A	0.876548
Zotu291_Ruminococcus_1	#N/A	#N/A	#N/A	1
Zotu430_Ruminiclostridium_5	#N/A	#N/A	#N/A	0.62357
Zotu440_Ruminococcaceae_UCG-010	#N/A	#N/A	#N/A	0.785555
Zotu376_Lachnospiraceae_UCG-003	#N/A	#N/A	#N/A	0.851854
Zotu834_Sellimonas	#N/A	#N/A	#N/A	1
