# Supplementary material for: Analyzing Type 2 Diabetes Associations with the Gut Microbiome in Individuals from Two Ethnic Backgrounds Living in the Same Geographic Area
Source: Nutrients. 2021 Sep 21;13(9):3289. doi: 10.3390/nu13093289 (PMC8468640; doi:10.3390/nu13093289)
Supplement: Supplementary file 1 [file nutrients-13-03289-s001.zip › Supplementary_Table_7.xlsx]

## Sheet: Full cohort
	Original Wilcoxon analysis		Linear models
	Benjamini-Hochberg corrected p-values		Unadjusted model					Cov adjusted model					Cov + med adjusted model
	Afr Sur	SA Sur	Afr Sur		SA Sur		Combined	Afr Sur		SA Sur		Combined	Afr Sur		SA Sur		Combined
			Coefficient T2D	p-value T2D	Coefficient T2D	p-value T2D	p-value T2D:Ethnicity	Coefficient T2D	p-value T2D	Coefficient T2D	p-value T2D	p-value T2D:Ethnicity	Coefficient T2D	p-value T2D	Coefficient T2D	p-value T2D	p-value T2D:Ethnicity
Zotu307_Ruminococcaceae_UCG-014	0.486212	0.016931	-0.000222447	0.923341	-0.00731734	0.000928787	0.026222	-0.000288322	0.903908	-0.00195565	0.530467	0.249185	0.000812894	0.792255	-0.00294961	0.45123	0.254386
Zotu132_Roseburia	0.565668	0.0229728	-0.00389156	0.169981	-0.00525739	0.0332674	0.71412	-0.00462688	0.113642	-0.00134945	0.702385	0.981505	-0.00671732	0.0775758	0.00338584	0.440201	0.954786
Zotu282_Lachnoclostridium	0.570997	8.67931e-05	0.00940509	0.0214751	0.0193491	7.38437e-06	0.0930334	0.0103487	0.0129438	0.0199333	0.00116261	0.0501066	0.00693422	0.194772	0.0198788	0.00962181	0.0455807
Zotu101_Lachnospira_pectinoschiza	0.216336	0.011203	-0.00966576	0.0445379	-0.0096657	0.0899586	0.999993	-0.00871845	0.0766348	-0.0141022	0.0875401	0.85807	-0.0118255	0.0614127	-0.00734101	0.476542	0.801478
Zotu79_Lachnospira	0.369546	0.016931	-0.00440286	0.377019	-0.0113087	0.00960819	0.293437	-0.00447485	0.382593	-0.0174944	0.00526407	0.166229	-0.00501382	0.445321	-0.0192385	0.0141501	0.161061
Zotu18_Anaerostipes_hadrus	0.171655	0.0285709	-0.0183347	0.00928962	-0.0205083	0.00333477	0.82593	-0.0192426	0.0073587	-0.0194745	0.0529835	0.625162	-0.0189733	0.0417303	-0.0304501	0.0140026	0.556784
Zotu81_Anaerostipes_hadrus	0.0156258	0.129388	-0.0132196	0.00444203	-0.011127	0.0234293	0.757308	-0.0131708	0.00570105	-0.0203296	0.00372626	0.557561	-0.0130729	0.0344278	-0.0223758	0.0105362	0.494717
Zotu36_Lachnospiraceae_ND3007_group	0.830171	0.0409875	-0.00520792	0.247074	-0.0123655	0.00918985	0.275897	-0.00631522	0.173466	-0.0121083	0.0771055	0.201774	-0.0085534	0.152646	-0.0123557	0.143151	0.191824
Zotu174_f_Lachnospiraceae	0.516161	0.00143842	-0.0049972	0.105934	-0.00945565	6.11307e-05	0.240927	-0.00504593	0.114076	-0.00833999	0.0138033	0.345897	-0.00532528	0.199284	-0.00634997	0.133635	0.374249
Zotu47_Romboutsia	2.95774e-10	5.48792e-16	-0.0277857	1.68751e-11	-0.0389434	1.24034e-13	0.0847898	-0.0267179	2.26096e-10	-0.0325279	5.38957e-06	0.37388	-0.028929	7.96144e-08	-0.0238494	0.00635617	0.410624
Zotu209_Terrisporobacter	3.78063e-05	0.016931	-0.00935324	2.33227e-05	-0.00484629	0.0116481	0.117368	-0.0090976	5.9228e-05	-0.00272066	0.322657	0.0597122	-0.00701901	0.0150468	0.00052906	0.87733	0.042361
Zotu69_Intestinibacter_bartlettii	5.19271e-07	0.000954327	-0.0220296	2.85352e-07	-0.0138477	9.69981e-05	0.129952	-0.0213778	1.21174e-06	-0.0109833	0.0290053	0.0444577	-0.021421	0.000144551	-0.00791737	0.206106	0.0509729
Zotu114_Klebsiella	0.237	0.016931	0.0117665	0.0258772	0.0176093	0.00117856	0.439674	0.0132405	0.0149102	0.0111862	0.14877	0.586471	0.0163691	0.0193462	0.0218222	0.0240259	0.521983
Zotu354_Klebsiella	0.252252	0.00922075	0.00562829	0.0221857	0.00552558	0.0163683	0.975536	0.0062983	0.0127791	0.00569341	0.0861151	0.900787	0.00558625	0.0841654	0.00642533	0.11777	0.878028
Zotu53_Escherichia/Shigella	5.19271e-07	7.43031e-06	0.0434848	7.56019e-06	0.0308549	0.000146602	0.305851	0.0442914	7.14636e-06	0.018701	0.105094	0.243767	0.0385237	0.00222264	0.0195091	0.174802	0.24953
Zotu21_Bifidobacterium	0.395397	0.016931	-0.0136289	0.0964979	-0.0262846	0.000889922	0.264345	-0.0106394	0.203062	-0.0241331	0.0334449	0.630084	-0.0128331	0.237937	-0.0382743	0.00700078	0.562708
Zotu375_Erysipelatoclostridium_ramosum	0.819785	0.0474666	0.00203746	0.325092	0.00473615	0.0127809	0.334844	0.00283261	0.179247	0.00394313	0.142767	0.218184	0.00250701	0.361232	0.0045833	0.171165	0.228451
Zotu50_Erysipelotrichaceae_UCG-003	0.486212	0.00922075	-0.0097687	0.0933336	-0.020155	0.00261391	0.245646	-0.00829368	0.16525	-0.0207928	0.0293102	0.304382	-0.0155646	0.0450853	-0.0218539	0.06741	0.28836
Zotu138_Christensenellaceae_R-7_group	0.556192	0.0474666	-0.00482317	0.0909486	-0.00687724	0.00165768	0.559818	-0.00567337	0.053175	-0.00681864	0.0305897	0.428931	-0.00815048	0.0301539	-0.0029885	0.445347	0.507971
Zotu46_Christensenellaceae_R-7_group	0.384702	0.0213567	-0.0127743	0.093545	-0.00685315	0.0369157	0.453036	-0.0129697	0.0991166	-0.00432217	0.361993	0.474887	-0.00807924	0.425954	-0.00407781	0.491904	0.378162
Zotu99_Ruminococcaceae_UCG-013	0.395397	0.0131409	-0.00640581	0.0501992	-0.0118544	0.000484248	0.24753	-0.00811275	0.0153195	-0.0122655	0.0122309	0.120586	-0.0102796	0.0171008	-0.011941	0.0472005	0.113714
Zotu97_Clostridium_sensu_stricto_1	0.000136422	3.90234e-08	-0.01076	0.000129189	-0.0161409	6.12173e-06	0.237445	-0.0103374	0.000338802	-0.0110079	0.029328	0.743941	-0.00925832	0.01269	-0.00854407	0.175525	0.796884
Zotu214_Clostridium_sensu_stricto_1	0.00625081	0.00125067	-0.00591346	0.0031393	-0.0085414	0.00241925	0.455201	-0.00566511	0.00528065	-0.00937861	0.0209667	0.415817	-0.00565851	0.0315216	-0.00641586	0.203665	0.447767
Zotu87_Clostridium_sensu_stricto_1	3.12598e-05	7.43031e-06	-0.0146804	3.64826e-07	-0.0166707	2.16757e-06	0.659852	-0.0141319	1.80391e-06	-0.0176781	0.000429031	0.657767	-0.0117531	0.00185811	-0.0119841	0.0533757	0.753156
Zotu2_Faecalibacterium	0.521686	0.0405249	-0.0155777	0.149722	-0.0382584	0.0010634	0.155895	-0.0160458	0.150768	-0.0212531	0.201024	0.449176	-0.0176712	0.221934	-0.0307626	0.138581	0.390998
Zotu44_Faecalibacterium	0.486212	0.0474666	-0.00878319	0.119865	-0.0135884	0.0153817	0.545882	-0.00864415	0.136739	-0.0137691	0.0893102	0.594352	-0.0145284	0.0532484	-0.00773324	0.444963	0.578319
Zotu13_Subdoligranulum	0.395397	0.0409875	-0.0167744	0.0309798	-0.0254179	0.00129408	0.434554	-0.0188786	0.0178628	-0.0173579	0.1258	0.701988	-0.0146765	0.154973	-0.00965625	0.494754	0.782597
Zotu27_Ruminococcus_1_bicirculans	0.599494	0.010382	-0.00688628	0.415901	-0.0221986	0.00104338	0.151362	-0.0103927	0.22927	-0.0223805	0.0218151	0.0833258	-0.00765736	0.492656	-0.0145062	0.233054	0.10265
Zotu106_Ruminococcus_1_callidus	0.395397	0.00335384	-0.00856194	0.0805286	-0.0129185	0.00271058	0.499731	-0.0082942	0.0994013	-0.0171102	0.00553465	0.406824	-0.0114775	0.078305	-0.0134536	0.0794015	0.369068
Zotu136_Ruminiclostridium_5	0.21532	0.0439449	-0.00599698	0.0292596	-0.00579634	0.00874808	0.953886	-0.00601472	0.0336062	-0.00072932	0.8168	0.411429	-0.000932597	0.796309	0.00200976	0.609974	0.287839
Zotu115_Ruminococcaceae_UCG-002	0.261336	0.0474666	-0.00726523	0.0503965	-0.00686929	0.00638043	0.927691	-0.00878204	0.0205464	-0.00331996	0.358343	0.849581	-0.00586468	0.231494	0.00153198	0.733794	0.720486
Zotu350_f_Lachnospiraceae	0.563454	0.035933	-0.00182308	0.186384	-0.00379528	0.00818331	0.323305	-0.00159132	0.263853	-0.000999009	0.623683	0.938566	0.000300334	0.869483	-0.00203511	0.424478	0.933519
Zotu11_Blautia_massiliensis	0.995016	0.0187218	-0.00104538	0.889712	-0.0254145	0.00051815	0.0202384	-7.92799e-05	0.991743	-0.0219916	0.0368266	0.0424782	0.00813385	0.412685	-0.0316001	0.0167376	0.0429078
Zotu182_Lachnospiraceae_FCS020_group	0.556192	0.0484824	-0.00336545	0.11655	-0.00565313	0.0115775	0.461942	-0.00367212	0.0964806	-0.00439504	0.173847	0.598938	-0.00318327	0.266078	-0.00601148	0.132051	0.503686
Zotu130_Lachnospiraceae_NK4A136_group	0.516161	0.00335384	-0.00278965	0.286208	-0.00906566	0.0005874	0.0909182	-0.0031141	0.246044	-0.00817999	0.0310174	0.0951663	-0.00340983	0.32622	-0.007694	0.103707	0.0877447
Zotu253_f_Lachnospiraceae	0.661133	0.016931	-0.00168645	0.284265	-0.00476233	0.000879831	0.145402	-0.00106978	0.50788	-0.00616566	0.00267631	0.168012	0.00103326	0.621093	-0.00520148	0.0400476	0.241266
Zotu88_Lachnospiraceae_NK4A136_group	0.395397	0.0131409	-0.00771767	0.086903	-0.01112	0.00284497	0.554951	-0.00962199	0.0378724	-0.0130145	0.0153782	0.248696	-0.0178913	0.00270748	-0.00796339	0.2337	0.182703
Zotu155_f_Lachnospiraceae	0.395397	0.0435476	-0.00426555	0.0391539	-0.00791374	0.00416314	0.29884	-0.0042755	0.044732	-0.00901731	0.0234382	0.221433	-0.00450902	0.102474	-0.00462545	0.34069	0.266269
Zotu146_f_Lachnospiraceae	0.995467	0.0144737	0.000163952	0.957716	-0.00885388	0.00565879	0.0436919	0.000655375	0.837283	-0.0109488	0.0172892	0.0629222	0.00229803	0.579918	-0.0133651	0.0193396	0.0768731
Zotu185_Lachnospiraceae_UCG-001	0.819785	0.016931	0.00359573	0.250467	-0.00759904	0.00441376	0.00609734	0.00296152	0.35724	-0.00446223	0.243206	0.0278091	-0.00325268	0.429886	-0.00410313	0.392264	0.0187983
Zotu427_Lactobacillus	#N/A	0.00335384	0.00290547	0.0806142	0.00713334	0.0402266	0.293808	0.00212299	0.211157	0.00275026	0.582412	0.882919	0.00222969	0.305572	-0.000172055	0.977939	0.96
Zotu639_Lactobacillus	#N/A	0.00200827	0.00331173	0.022492	0.00875301	0.00379848	0.119297	0.0024612	0.0940852	0.00684782	0.115442	0.374995	0.00189809	0.309469	-0.00121276	0.811956	0.588909

## Sheet: Diet cohort
	Linear models
	Unadjusted model					Diet adjusted model					Cov adjusted model					Cov + diet adjusted model					Cov + med adjusted model					Cov + med + diet adjusted model
	Afr Sur		SA Sur		Combined	Afr Sur		SA Sur		Combined	Afr Sur		SA Sur		Combined	Afr Sur		SA Sur		Combined	Afr Sur		SA Sur		Combined	Afr Sur		SA Sur		Combined
	Coefficient T2D	p-value T2D	Coefficient T2D	p-value T2D	p-value T2D:Ethnicity	Coefficient T2D	p-value T2D	Coefficient T2D	p-value T2D	p-value T2D:Ethnicity	Coefficient T2D	p-value T2D	Coefficient T2D	p-value T2D	p-value T2D:Ethnicity	Coefficient T2D	p-value T2D	Coefficient T2D	p-value T2D	p-value T2D:Ethnicity	Coefficient T2D	p-value T2D	Coefficient T2D	p-value T2D	p-value T2D:Ethnicity	Coefficient T2D	p-value T2D	Coefficient T2D	p-value T2D	p-value T2D:Ethnicity
Zotu307_Ruminococcaceae_UCG-014	-0.00144045	0.201409	-0.00530564	0.0951542	0.35612	-0.00143612	0.212075	-0.00597678	0.0722976	0.323582	-0.00138152	0.225425	-0.000855262	0.859589	0.953196	-0.00138087	0.235819	-0.000811479	0.867824	0.968043	-0.000269245	0.858895	-0.00186509	0.743209	0.821203	-0.000298477	0.847649	-0.00229242	0.697149	0.823756
Zotu132_Roseburia	-0.00234572	0.653865	-0.00413366	0.188773	0.753967	-0.00252745	0.62944	-0.00587538	0.0693767	0.578609	-0.0020029	0.702285	0.0037969	0.425683	0.317149	-0.00241812	0.641092	0.0036047	0.432982	0.271128	-0.0046084	0.508653	0.00627784	0.260652	0.281912	-0.00466862	0.498567	0.00556444	0.315471	0.252701
Zotu282_Lachnoclostridium	0.00397011	0.599044	0.0188461	0.0242035	0.222479	0.0034239	0.654902	0.0167544	0.0539743	0.230453	0.00335025	0.663461	0.0106443	0.407444	0.426329	0.00284265	0.716362	0.00952187	0.465179	0.423967	-0.00689458	0.508767	0.00928261	0.52762	0.462699	-0.00788367	0.45858	0.00621901	0.684905	0.468155
Zotu101_Lachnospira_pectinoschiza	-0.0200509	0.0412671	-0.00805721	0.428266	0.427578	-0.0206786	0.0380465	-0.00961489	0.349701	0.376087	-0.0209071	0.0354549	-0.0103006	0.515438	0.454808	-0.0217941	0.030529	-0.0152685	0.327582	0.503141	-0.0169407	0.211761	-0.00571959	0.757636	0.434433	-0.0186521	0.175138	-0.0164956	0.382272	0.462223
Zotu79_Lachnospira	-0.00842989	0.380988	-0.00550602	0.446334	0.805965	-0.00826703	0.399834	-0.0091658	0.208829	0.99466	-0.0075839	0.432574	-0.00759055	0.485153	0.996079	-0.00712401	0.469884	-0.00645703	0.550387	0.992133	-0.021534	0.104342	-0.0152343	0.230946	0.893179	-0.0208255	0.1247	-0.0151199	0.244096	0.859471
Zotu18_Anaerostipes_hadrus	-0.0221359	0.0914218	-0.0208977	0.0858782	0.946756	-0.0207231	0.111065	-0.0214506	0.0903243	0.995933	-0.0237504	0.0645057	-0.0229091	0.219551	0.811749	-0.0220351	0.0802007	-0.0211843	0.26287	0.756856	-0.0176373	0.308428	-0.0351482	0.0965321	0.54804	-0.016234	0.341365	-0.0304624	0.165763	0.51381
Zotu81_Anaerostipes_hadrus	-0.01524	0.0768098	-0.0123073	0.0836522	0.794091	-0.0163073	0.0575831	-0.015423	0.0365473	0.765796	-0.0154935	0.074252	-0.0138594	0.189607	0.899328	-0.0164545	0.0571034	-0.0145984	0.173518	0.957374	-0.000603767	0.957111	-0.016866	0.171849	0.939394	-0.00239977	0.830563	-0.0194103	0.13163	0.985724
Zotu36_Lachnospiraceae_ND3007_group	0.00600897	0.474648	-0.0115575	0.183263	0.175323	0.00697505	0.403315	-0.0133046	0.139507	0.105028	0.00608244	0.478757	-0.00511156	0.701621	0.349565	0.00723304	0.39493	-0.00360767	0.788955	0.318204	0.00274028	0.814439	-0.00998743	0.491317	0.136386	0.00497973	0.667251	-0.00876203	0.558979	0.109384
Zotu174_f_Lachnospiraceae	0.000178966	0.974354	-0.00683565	0.0501373	0.257889	2.89047e-05	0.995918	-0.00713101	0.0510165	0.239414	0.000766918	0.892097	-0.004302	0.425195	0.554455	0.00052461	0.927055	-0.00420699	0.442053	0.596554	0.00919597	0.233994	-0.00348946	0.582674	0.569827	0.00924657	0.237832	-0.00318043	0.631135	0.611984
Zotu47_Romboutsia	-0.0344712	0.000142464	-0.0468989	5.47664e-07	0.34388	-0.0331398	0.000240217	-0.0414341	7.74783e-06	0.404277	-0.0343942	0.0001376	-0.0394293	0.00371483	0.79064	-0.0334692	0.000228958	-0.0404283	0.00288034	0.686454	-0.0299215	0.0117174	-0.0245203	0.107879	0.767871	-0.028332	0.0178277	-0.0249908	0.110957	0.6723
Zotu209_Terrisporobacter	-0.012634	0.0143696	-0.00586167	0.0732587	0.236337	-0.0125859	0.0154177	-0.00582445	0.0892034	0.210823	-0.0127525	0.0154534	-0.0025927	0.60458	0.104412	-0.0127623	0.0164547	-0.00240548	0.636926	0.106895	-0.00423952	0.51156	0.001299	0.821296	0.170667	-0.00463923	0.479206	0.00210755	0.725914	0.168189
Zotu69_Intestinibacter_bartlettii	-0.019288	0.0229664	-0.0177437	0.00282233	0.875471	-0.0192936	0.0253847	-0.0189955	0.00215215	0.874546	-0.0189889	0.0290738	-0.0142434	0.115765	0.655452	-0.0190148	0.0319597	-0.0153662	0.093891	0.689645	-0.0123186	0.28149	-0.0102683	0.325499	0.864156	-0.012708	0.277969	-0.0134293	0.215931	0.900013
Zotu114_Klebsiella	-0.0024089	0.782587	0.0234471	0.0239351	0.0837297	-0.00228864	0.79674	0.0234895	0.0307037	0.0965007	-0.00377818	0.663003	0.0170371	0.285691	0.145623	-0.00349997	0.691513	0.0165251	0.307783	0.163623	-0.0039756	0.733364	0.0184118	0.308624	0.0753834	-0.00327753	0.783595	0.0207323	0.270275	0.0809361
Zotu354_Klebsiella	0.0049515	0.270015	0.00389747	0.244963	0.848592	0.00481227	0.287016	0.0015578	0.642464	0.66329	0.00491363	0.287238	-0.00368729	0.464404	0.323308	0.00476736	0.30552	-0.00523455	0.291949	0.278259	0.00819295	0.143892	-0.000354561	0.949154	0.658182	0.00824661	0.148877	-0.0028395	0.620683	0.613495
Zotu53_Escherichia/Shigella	0.0338888	0.0531929	0.0316607	0.00134308	0.902409	0.0334435	0.0613227	0.0277781	0.00623011	0.809258	0.0333604	0.0645083	0.0190052	0.201602	0.591297	0.0327414	0.075156	0.0184093	0.222509	0.603722	0.0184493	0.451936	0.00631432	0.699995	0.583251	0.0177785	0.479011	0.00453563	0.79098	0.591576
Zotu21_Bifidobacterium	-0.0221235	0.231997	-0.0301913	0.0214145	0.712929	-0.0215853	0.250831	-0.0327123	0.0172114	0.692788	-0.0239556	0.200196	-0.0556707	0.00555926	0.321996	-0.022719	0.229149	-0.0575911	0.00475469	0.279114	-0.0252936	0.314495	-0.0670718	0.00412334	0.24084	-0.0242414	0.343422	-0.0718938	0.00323704	0.207057
Zotu375_Erysipelatoclostridium_ramosum	0.00175008	0.652831	0.00176896	0.627524	0.997303	0.00162166	0.680499	2.58858e-07	0.999945	0.948838	0.0017375	0.661462	0.0015351	0.785672	0.999302	0.00152089	0.705026	0.000627868	0.911939	0.968456	0.00162165	0.762547	0.000904727	0.885777	0.836522	0.00106109	0.845283	-0.00052799	0.935914	0.852792
Zotu50_Erysipelotrichaceae_UCG-003	-0.0125245	0.313726	-0.0178346	0.103691	0.754922	-0.0100938	0.408547	-0.0176549	0.122786	0.603251	-0.014821	0.228407	-0.00763959	0.641064	0.819062	-0.0119814	0.312193	-0.00642028	0.697862	0.94008	-0.0343151	0.0386161	0.000797773	0.96676	0.808586	-0.0302905	0.0572468	0.00354802	0.858003	0.953539
Zotu138_Christensenellaceae_R-7_group	-0.00889851	0.150413	-0.00463363	0.168607	0.505416	-0.00847799	0.173815	-0.00514131	0.144252	0.657612	-0.00852318	0.171747	0.0017246	0.736787	0.112253	-0.00820117	0.191814	0.00179466	0.729185	0.127102	-0.0137376	0.103495	0.00378383	0.526435	0.181966	-0.0129099	0.12847	0.00363661	0.55652	0.21554
Zotu46_Christensenellaceae_R-7_group	-0.0166882	0.230403	-0.00448575	0.342296	0.319254	-0.0174106	0.216614	-0.00488167	0.321463	0.332807	-0.0168177	0.229347	-0.00856007	0.245046	0.471418	-0.0181918	0.194798	-0.00959988	0.197093	0.439898	-0.00793059	0.671399	-0.00867793	0.316613	0.571524	-0.0089332	0.633029	-0.0112443	0.211895	0.532398
Zotu99_Ruminococcaceae_UCG-013	-0.0109394	0.0696473	-0.0113736	0.0416511	0.959214	-0.0106547	0.0824666	-0.0119311	0.0396326	0.853775	-0.010818	0.0809417	-0.0129897	0.127741	0.882882	-0.0104533	0.097368	-0.0121311	0.158009	0.888208	-0.00598024	0.476269	-0.0128117	0.191619	0.669846	-0.00524317	0.539899	-0.0114292	0.25881	0.663505
Zotu97_Clostridium_sensu_stricto_1	-0.0160503	0.0108199	-0.0181833	0.000480392	0.791138	-0.0159467	0.0127433	-0.0174923	0.0012596	0.772906	-0.016475	0.010977	-0.0107849	0.16676	0.633157	-0.0163701	0.0129568	-0.0100111	0.205146	0.610478	-0.00993291	0.246432	-0.00896018	0.317979	0.769107	-0.0094737	0.277614	-0.00745077	0.424463	0.752458
Zotu214_Clostridium_sensu_stricto_1	-0.00954886	0.00986939	-0.00662927	0.105581	0.623925	-0.00949356	0.0120364	-0.00564591	0.185757	0.579537	-0.00975636	0.010319	-0.000841523	0.892941	0.260106	-0.00973537	0.0123437	-0.000506457	0.936551	0.252799	-0.00825429	0.106832	0.00307725	0.67309	0.27972	-0.00819387	0.118587	0.00412848	0.588252	0.272581
Zotu87_Clostridium_sensu_stricto_1	-0.0200956	0.000952991	-0.0214561	0.00120019	0.885764	-0.019213	0.00148965	-0.0153245	0.0166173	0.897172	-0.0201589	0.000919787	-0.0236373	0.0182642	0.917327	-0.0195073	0.00144841	-0.0229634	0.0168834	0.851784	-0.0147604	0.0647941	-0.0163155	0.158171	0.95694	-0.01392	0.0848452	-0.0127541	0.260737	0.91506
Zotu2_Faecalibacterium	0.0221623	0.344483	-0.010719	0.583349	0.289829	0.024528	0.300846	-0.00702444	0.729205	0.300976	0.0224408	0.342805	0.0357232	0.232093	0.905864	0.0258094	0.274906	0.0335541	0.269009	0.801044	0.067946	0.0341724	0.0365155	0.292122	0.846603	0.0723799	0.0242587	0.0296676	0.411672	0.752761
Zotu44_Faecalibacterium	-0.00747029	0.478229	-0.0152969	0.0806706	0.57224	-0.00682623	0.52063	-0.0177623	0.0488413	0.412696	-0.00578636	0.585142	-0.0134763	0.320282	0.642813	-0.00522822	0.625373	-0.0118318	0.382012	0.641479	-0.0287333	0.0407504	-0.0113259	0.457839	0.593548	-0.0273984	0.0540982	-0.0105497	0.497633	0.542281
Zotu13_Subdoligranulum	-0.0087438	0.550645	-0.0175983	0.154358	0.649676	-0.0106365	0.47069	-0.0156585	0.223848	0.765248	-0.00914014	0.542651	-0.0148448	0.440392	0.897081	-0.0109635	0.468965	-0.0126043	0.518015	0.961684	0.000151814	0.994104	-0.00782765	0.727131	0.77446	-0.0021914	0.915755	-0.00197046	0.932769	0.916656
Zotu27_Ruminococcus_1_bicirculans	0.0109682	0.514769	-0.012087	0.215849	0.202119	0.010261	0.549107	-0.0151017	0.138122	0.182403	0.00906731	0.594925	0.00279501	0.85226	0.541768	0.00839364	0.628902	0.00171464	0.910136	0.559026	0.0225258	0.320701	0.00554419	0.752225	0.458579	0.0229079	0.319875	0.00278897	0.878637	0.464106
Zotu106_Ruminococcus_1_callidus	0.00247604	0.79519	-0.0107568	0.0616069	0.204306	0.0016882	0.861651	-0.010771	0.07195	0.255582	0.001963	0.839106	-0.0142218	0.108567	0.153511	0.00145491	0.882756	-0.0154192	0.0860051	0.172396	-0.0129399	0.318482	-0.00934902	0.363375	0.201824	-0.0139153	0.294037	-0.0126244	0.2383	0.223669
Zotu136_Ruminiclostridium_5	-0.00967311	0.072749	-0.00626712	0.0917585	0.587992	-0.0104138	0.0521424	-0.00516789	0.176539	0.494624	-0.0088196	0.103855	-8.15669e-05	0.988596	0.373015	-0.00963781	0.072977	0.00122418	0.830228	0.247293	-0.00569008	0.440043	-0.000448428	0.946059	0.451272	-0.00648683	0.373531	0.00214738	0.753978	0.311771
Zotu115_Ruminococcaceae_UCG-002	-0.0140906	0.0519287	-0.00379285	0.338179	0.170484	-0.0147255	0.0440151	-0.00614744	0.128585	0.219685	-0.0136609	0.0611253	-0.00152483	0.804701	0.115775	-0.014614	0.0443878	-0.00157989	0.794056	0.0824263	-0.00739067	0.452129	0.00188703	0.792345	0.111345	-0.00815491	0.403764	0.000997925	0.889617	0.0833644
Zotu350_f_Lachnospiraceae	0.00102019	0.726178	-0.00457316	0.0656757	0.152481	0.00140714	0.623303	-0.00408991	0.114501	0.116563	0.00114844	0.699504	0.00134725	0.711764	0.999881	0.00145099	0.62076	0.00142738	0.700677	0.918829	0.00217984	0.598227	6.4453e-05	0.987546	0.859865	0.00293094	0.472735	0.000129749	0.97606	0.772426
Zotu11_Blautia_massiliensis	0.00598729	0.71635	-0.0309064	0.0116424	0.0677533	0.007222	0.664874	-0.030912	0.015539	0.0655588	0.007249	0.665473	-0.0181767	0.333911	0.197414	0.00827058	0.626893	-0.016258	0.392925	0.193376	0.0160927	0.483728	-0.0256091	0.24387	0.182114	0.0172789	0.460649	-0.0204928	0.36915	0.178553
Zotu182_Lachnospiraceae_FCS020_group	-0.00348469	0.437451	-0.00403988	0.283333	0.92573	-0.00320186	0.463365	-0.00364303	0.346892	0.766967	-0.00237111	0.582575	-0.00508515	0.38214	0.740011	-0.00209132	0.617237	-0.00385669	0.508383	0.754419	-0.00288675	0.629698	-0.00592101	0.359285	0.547837	-0.00193473	0.739289	-0.00279055	0.673703	0.552529
Zotu130_Lachnospiraceae_NK4A136_group	0.000576214	0.908932	-0.00665654	0.136165	0.297735	0.000947655	0.851415	-0.00712588	0.126769	0.222279	0.000389525	0.939393	-0.00510539	0.455789	0.468433	0.000610309	0.905625	-0.00465022	0.504054	0.44164	0.00567685	0.417829	-0.00492474	0.528245	0.349533	0.00640315	0.36456	-0.00398544	0.625208	0.320566
Zotu253_f_Lachnospiraceae	0.00067862	0.823038	-0.00421933	0.083531	0.210908	0.000570774	0.849041	-0.00383921	0.127453	0.191941	0.000910585	0.769533	-0.00429473	0.257108	0.304732	0.000768202	0.80239	-0.00358116	0.347194	0.362854	0.0055944	0.170451	-0.00529402	0.209791	0.273147	0.00581978	0.149608	-0.00434383	0.322354	0.312532
Zotu88_Lachnospiraceae_NK4A136_group	-0.00445197	0.626025	-0.0103787	0.0559549	0.54874	-0.00405426	0.659496	-0.0140955	0.0109573	0.339233	-0.00436625	0.641861	-0.0140274	0.0865863	0.399793	-0.00386341	0.683166	-0.0149261	0.0691188	0.339881	-0.0172183	0.156349	-0.0130295	0.175229	0.429471	-0.0163389	0.186718	-0.0153968	0.120979	0.363328
Zotu155_f_Lachnospiraceae	-0.00313066	0.456602	-0.014385	0.00263659	0.102418	-0.00262806	0.531827	-0.0140042	0.00473575	0.0797969	-0.00277318	0.519525	-0.0142675	0.0506813	0.181375	-0.00226894	0.598206	-0.0132667	0.0721664	0.173726	-0.00833637	0.159838	-0.0106084	0.194022	0.105048	-0.00744187	0.211249	-0.00820097	0.332751	0.0949528
Zotu146_f_Lachnospiraceae	0.00153764	0.831336	-0.00678222	0.22492	0.360982	0.00389156	0.554281	-0.00842848	0.148403	0.157446	0.000932886	0.898799	-0.00943987	0.276494	0.521072	0.00331556	0.616718	-0.0098935	0.256673	0.310499	0.0092749	0.359293	-0.00937117	0.35843	0.538396	0.0130473	0.15169	-0.011335	0.281991	0.302494
Zotu185_Lachnospiraceae_UCG-001	0.0050917	0.378321	-0.00319673	0.444057	0.236165	0.00566136	0.32026	-0.0047514	0.273951	0.126708	0.0051145	0.390697	0.00441313	0.48642	0.777102	0.0056931	0.332461	0.00402361	0.530947	0.669317	-0.000561173	0.945008	0.00588562	0.430108	0.819325	0.000844463	0.916277	0.00454855	0.557371	0.679071
Zotu427_Lactobacillus	0.00238507	0.149095	0.0130279	0.114022	0.320534	0.00240279	0.155127	0.0143641	0.0949111	0.309017	0.00231545	0.172943	0.00215498	0.864867	0.902464	0.00231873	0.182292	0.00380748	0.766537	0.852305	0.00116292	0.558846	-0.000969398	0.946724	0.876451	0.0010711	0.598794	0.00341367	0.821014	0.940741
Zotu639_Lactobacillus	0.00565846	0.128586	0.0125889	0.0617674	0.447308	0.0054706	0.147501	0.0113221	0.107294	0.498362	0.00567845	0.11382	0.0163103	0.115931	0.564789	0.00568015	0.121575	0.0162229	0.123957	0.563303	0.00785128	0.0992846	0.00996693	0.358864	0.396599	0.0078419	0.108572	0.011773	0.300012	0.370191
