# Supplementary material for: Analyzing Type 2 Diabetes Associations with the Gut Microbiome in Individuals from Two Ethnic Backgrounds Living in the Same Geographic Area
Source: Nutrients. 2021 Sep 21;13(9):3289. doi: 10.3390/nu13093289 (PMC8468640; doi:10.3390/nu13093289)
Supplement: Supplementary file 1 [file nutrients-13-03289-s001.zip › Supplementary_Table_8.xlsx]

## Sheet: Wilcoxon statistic
	Afr Sur Metformin	Afr Sur TN	SA Sur Metformin	SA Sur TN
1CMET2-PWY	6832	2832	10372	1340
ANAEROFRUCAT-PWY	6247	3330	8228	1101
ANAGLYCOLYSIS-PWY	6907	3092	11525	1473
ARG+POLYAMINE-SYN	6003	2652	6888	833
ARGORNPROST-PWY	5933	2426	8578	985
ARGSYN-PWY	7039	3182	10803	1343
ARGSYNBSUB-PWY	6926	3221	10654	1356
ARO-PWY	6895	3002	11010	1376
ASPASN-PWY	6019	2773	9127	1471
BIOTIN-BIOSYNTHESIS-PWY	5664	3254	5502	1246
BRANCHED-CHAIN-AA-SYN-PWY	6863	3245	11536	1473
CALVIN-PWY	6245	2809	10861	1296
CENTFERM-PWY	4648	2450	6339	1405
COA-PWY	7014	2746	10660	1277
COBALSYN-PWY	6149	2653	10315	1284
CODH-PWY	5359	2940	6790	1153
COLANSYN-PWY	5971	3323	6410	1110
COMPLETE-ARO-PWY	6890	2986	11071	1383
DAPLYSINESYN-PWY	6987	3101	10545	1449
DENOVOPURINE2-PWY	5839	3401	5281	922
DTDPRHAMSYN-PWY	5940	3058	9699	1540
FASYN-ELONG-PWY	6408	3048	5935	1078
FASYN-INITIAL-PWY	6086	2783	6481	1098
FERMENTATION-PWY	5798	3366	6355	1207
FOLSYN-PWY	6168	3268	7960	1238
FUC-RHAMCAT-PWY	5495	3157	7201	1234
FUCCAT-PWY	5499	3198	7662	1206
GALACT-GLUCUROCAT-PWY	5556	3130	9022	1464
GALACTUROCAT-PWY	5760	2963	9092	1362
GLCMANNANAUT-PWY	6228	3233	9407	1465
GLUCARDEG-PWY	4310	#N/A	6030	#N/A
GLUCONEO-PWY	6177	3421	6822	1256
GLUCOSE1PMETAB-PWY	6075	3023	7784	1255
GLUCUROCAT-PWY	5524	3038	9061	1466
GLUTORN-PWY	6797	3274	9841	1359
GLYCOCAT-PWY	6314	3234	10013	1505
GLYCOGENSYNTH-PWY	6673	3014	10642	1458
GLYCOLYSIS	6314	3332	8397	1107
GLYCOLYSIS-E-D	5366	2810	5603	968
HEME-BIOSYNTHESIS-II	5559	2747	6058	1036
HEMESYN2-PWY	5726	2809	5600	1113
HEXITOLDEGSUPER-PWY	6608	3113	7437	1106
HISDEG-PWY	5446	3441	5772	1229
HISTSYN-PWY	6941	3334	11524	1301
HOMOSER-METSYN-PWY	6772	3165	8806	1273
HSERMETANA-PWY	6805	3237	8855	1279
ILEUSYN-PWY	6700	3218	11593	1424
KDO-NAGLIPASYN-PWY	4872	2738	5842.5	1322
MET-SAM-PWY	6826	3163	8909	1281
METH-ACETATE-PWY	6135	3280	8580	1293
NAD-BIOSYNTHESIS-II	5775	#N/A	6341	#N/A
NAGLIPASYN-PWY	5480	2990	5465	1024
NONMEVIPP-PWY	6961	3130	11291	1478
NONOXIPENT-PWY	6217	3355	10691	1388
OANTIGEN-PWY	7311	3007	11232	1407
P105-PWY	3410	#N/A	4669.5	#N/A
P108-PWY	5606	3643	5812	1117
P122-PWY	6453	3138	8873	1014
P124-PWY	6531	2910	9450	1008
P161-PWY	7170	2892	11112	1281
P164-PWY	6124	2559	8227	1218
P221-PWY	6829	3136	9763	1417
P23-PWY	6078	2579	6639	1004
P4-PWY	6728	2859	9326	1284
P42-PWY	5641	3546	5989	1146
P441-PWY	5475	2770	5927	997
P461-PWY	7154	3406	8638	1201
P562-PWY	7066	3534	9462	1367
PANTO-PWY	5532	3354	6679	1350
PANTOSYN-PWY	5995	3373	7457	1369
PENTOSE-P-PWY	5844	3677	6689	1087
PEPTIDOGLYCANSYN-PWY	7087	2867	11288	1230
PHOSLIPSYN-PWY	7218	2941	11134	1365
POLYAMINSYN3-PWY	5931	2600	6764	849
POLYAMSYN-PWY	5870	2523	6993	817
POLYISOPRENSYN-PWY	5945	3115	5614	1118
PRPP-PWY	6183	3046	6179	1081
PWY-1269	5169	3094	5355	977
PWY-1861	6821	3397	9280	1244
PWY-2941	5807	2432	8958	1035
PWY-2942	6936	3003	11812	1420
PWY-3001	6864	3184	11242	1380
PWY-3781	6545	2784	#N/A	#N/A
PWY-4984	5912	3131	7587	1244
PWY-5005	5707.5	3210	6279	1054
PWY-5022	5061	2773	5859	1016
PWY-5097	6768	2854	11494	1408
PWY-5100	6949	2996	10887	1306
PWY-5101	6889	3246	11545	1514
PWY-5103	6821	3260	11490	1483
PWY-5104	6889	3241	11349	1488
PWY-5121	6913	3090	11366	1442
PWY-5154	5906	3166	6214	1117
PWY-5188	6461	3120	7645	1252
PWY-5189	6367	3091	7524	1236
PWY-5265	6328	2795	8070	1322
PWY-5304	5820	3121	7582	1356
PWY-5345	5681	2935	6578	1182
PWY-5347	6813	3178	9018	1315
PWY-5384	6063	3020	11113	1587
PWY-5484	6143	3318	7944	1079
PWY-5505	6354	3080	10189	1514
PWY-5509	6203	2736	10376	1310
PWY-5659	5908	3222	7797	1105
PWY-5667	7036	2937	10899	1357
PWY-5676	6193	2967	9279	1116
PWY-5677	5242	2979	6162	1036
PWY-5686	6873	2957	11344	1354
PWY-5695	5573	3129	5935	941
PWY-5837	5496	2721	6530	1241
PWY-5838	5485	2769	6402	1233
PWY-5840	5495	2760	6396	1238
PWY-5845	4611	2806	6419	1302
PWY-5850	4611	2821	6419	1302
PWY-5860	4597	#N/A	#N/A	#N/A
PWY-5861	5493	2753	6443	1241
PWY-5862	4597	#N/A	#N/A	#N/A
PWY-5863	5495	2721	6529	1241
PWY-5896	4611	2821	6419	1302
PWY-5897	5486	2758	6410	1239
PWY-5898	5486	2758	6410	1239
PWY-5899	5486	2758	6410	1239
PWY-5910	6710	#N/A	7276	#N/A
PWY-5913	5561	3428	6156	1059
PWY-5918	5585	2737	6061	1039
PWY-5971	7043	2779	7125	1154
PWY-5973	6691	3250	8699	1292
PWY-5989	6053	2781	6443	1100
PWY-6121	7090	3172	11167	1258
PWY-6122	7103	3072	11186	1172
PWY-6123	6747	2937	10422	1199
PWY-6125	5680	3398	5223	924
PWY-6126	7152	2905	11354	1227
PWY-6147	5891	2957	6854	1116
PWY-6151	7010	2951	10893	1576
PWY-6163	6731	3015	10491	1381
PWY-621	6524	2858	9322	1414
PWY-6263	6319	3505	8434	1014
PWY-6269	6200	2726	10385	1313
PWY-6277	7103	3072	11186	1172
PWY-6282	6071	2784	6466	1104
PWY-6317	6982	3200	10545	1528
PWY-6353	5571	2731	5988	1215
PWY-6385	6979	2807	11239	1239
PWY-6386	6921	2798	11254	1227
PWY-6387	7030	2847	11228	1209
PWY-6467	5618	2937	5642	1041
PWY-6470	6444	2904	7417	1348
PWY-6471	6940	2882	10925	1251
PWY-6478	6251	2573	7494	1119
PWY-6507	5944	3213	9151	1300
PWY-6519	5671	3258	5726	1268
PWY-6545	5980	3490	5664	851
PWY-6572	5596	3786	6403	1337
PWY-6588	6548	3102	9391	1090
PWY-6590	4646	2450	6339	1406
PWY-6608	5654	2854	7000	1098
PWY-6609	6955	2740	11276	1310
PWY-6612	6074	3202	7545	1201
PWY-6628	5300	2590	6717	1033
PWY-6629	5073.5	2913	6670	1228
PWY-6630	5297	2603	6710	1027
PWY-6700	5820	3069	5978	1039
PWY-6703	6018	3152	6233	936
PWY-6737	6396	3337	10286	1561
PWY-6749	6596	3196	10185	1372
PWY-6891	4717	2755	7033	898
PWY-6892	6049	3316	7522	1203
PWY-6895	5057	2927	5840	897
PWY-6897	6789	3038	9420	1338
PWY-6901	6148	3742	7262	1231
PWY-6969	5422	3573	5311	1173
PWY-7003	6479	2572	8512	1073
PWY-7013	6234	3134	7861	1287
PWY-7111	6342	3128	10762	1364
PWY-7184	5727	3427	5263	904
PWY-7187	5922	3517	6601	810
PWY-7196	5681	3388	5213	940
PWY-7197	5764	3449	5320	908
PWY-7198	5447	3344	6530	1206
PWY-7199	6403	2674	9569	1249
PWY-7200	5973	3370	5831	919
PWY-7208	6881	2829	10924	1170
PWY-7210	5357	3348	6554	1175
PWY-7211	6007	3496	5557	1140
PWY-7219	6987	2843	11087	1346
PWY-7220	6501	2915	9806	1097
PWY-7221	6997	2877	11353	1377
PWY-7222	6501	2915	9806	1097
PWY-7228	5668	3398	5212	928
PWY-7229	7036	2889	11509	1241
PWY-7234	6293	2899	8065	1001
PWY-7237	6166	3764	8185	1270
PWY-7242	5728	3169	9100	1406
PWY-7254	5587	2603	6510	896
PWY-7315	5181	3064	7537	1277
PWY-7323	5924	3385	6291	1021
PWY-7328	5399	3269	6341	1261
PWY-7332	6323.5	3299.5	8663	1072
PWY-7371	6289	3423	8467	#N/A
PWY-7377	6955	2865	8558	995
PWY-7392	5950	2680	5985	1034
PWY-7400	7046	3182	10808	1341
PWY-7456	5867	3584	6838	1102
PWY-7539	5699	3038	6864	1236
PWY-7560	6961	3130	11291	1478
PWY-7663	6584	3221	8057	1205
PWY-7664	6069	2787	6453	1107
PWY-841	5753	3415	5286	923
PWY0-1061	5921	3073	8858	1328
PWY0-1241	5571	2850	6061	1107
PWY0-1261	6048	3259	8748	1334
PWY0-1296	6311	2937	10945	1409
PWY0-1297	6800	2843	11411	1332
PWY0-1298	6758	2961	11322	1259
PWY0-1319	7036	2937	10899	1357
PWY0-1415	5371	2809	5781	1097
PWY0-1479	6131	2925	6511	1215
PWY0-1533	5317	2971	#N/A	#N/A
PWY0-1586	6437	3089	9391	1259
PWY0-162	5694	3406	5214	940
PWY0-166	6116	3487	5760	877
PWY0-781	7148	2984	8829	1176
PWY0-845	5691	3408	5869	1332
PWY0-862	6071	2805	6375	1125
PWY490-3	6775	2921	10232	1290
PWY4FS-7	7241	2960	11211	1397
PWY4FS-8	7241	2960	11211	1397
PWYG-321	6111	2846	6417	1100
PYRIDNUCSAL-PWY	6597	2865	10954	1599
PYRIDNUCSYN-PWY	6941	3375	10063	1339
PYRIDOXSYN-PWY	5661	3438	5864	1327
REDCITCYC	5974	2901	8240	1258
RHAMCAT-PWY	5758	3252	7037	1242
RIBOSYN2-PWY	6432	3138	7560	1489
RUMP-PWY	6866	3488	9080	1213
SALVADEHYPOX-PWY	5766	2717	6447	1266
SER-GLYSYN-PWY	6572	3075	10524	1325
SO4ASSIM-PWY	5715	3446	6017	1320
SULFATE-CYS-PWY	5728	3446	6096	1331
TCA	5397	3507	5703	1143
TEICHOICACID-PWY	6379	2902	8691	1210
THISYN-PWY	5647	3129	5826	935
THRESYN-PWY	6860	2896	9963	1167
TRNA-CHARGING-PWY	7118	2858	11351	1285
TRPSYN-PWY	6062	3509	7313	1377
UDPNAGSYN-PWY	7115	3003	10765	1214
VALSYN-PWY	6700	3218	11593	1424
PPGPPMET-PWY	#N/A	#N/A	5736.5	#N/A
LACTOSECAT-PWY	#N/A	#N/A	#N/A	1214

## Sheet: Raw p-value
	Afr Sur Metformin	Afr Sur TN	SA Sur Metformin	SA Sur TN
1CMET2-PWY	0.160829	0.457749	0.00023383	0.324855
ANAEROFRUCAT-PWY	0.857367	0.308192	0.952212	0.483492
ANAGLYCOLYSIS-PWY	0.11899	0.860727	1.84651e-08	0.0530089
ARG+POLYAMINE-SYN	0.742831	0.167416	0.0277701	0.00870387
ARGORNPROST-PWY	0.635218	0.0291394	0.515184	0.127002
ARGSYN-PWY	0.0665222	0.62099	1.04838e-05	0.31449
ARGSYNBSUB-PWY	0.109879	0.526942	3.24704e-05	0.272092
ARO-PWY	0.125042	0.888656	1.9708e-06	0.214752
ASPASN-PWY	0.768247	0.34126	0.11466	0.0548004
BIOTIN-BIOSYNTHESIS-PWY	0.299938	0.453468	5.61712e-06	0.750251
BRANCHED-CHAIN-AA-SYN-PWY	0.142356	0.472913	1.65788e-08	0.0530089
CALVIN-PWY	0.860649	0.409894	6.64167e-06	0.501364
CENTFERM-PWY	0.00157848	0.0360353	0.00176408	0.147776
COA-PWY	0.0746445	0.294925	3.10617e-05	0.590755
COBALSYN-PWY	0.98166	0.168509	0.00033951	0.556988
CODH-PWY	0.0941365	0.719027	0.0179834	0.739542
COLANSYN-PWY	0.692856	0.32012	0.0026344	0.524181
COMPLETE-ARO-PWY	0.127633	0.84405	1.17757e-06	0.196884
DAPLYSINESYN-PWY	0.0843085	0.835737	7.14512e-05	0.0780051
DENOVOPURINE2-PWY	0.502321	0.203843	8.95126e-07	0.0479232
DTDPRHAMSYN-PWY	0.645683	0.956187	0.0109837	0.015546
FASYN-ELONG-PWY	0.60572	0.984447	0.00013934	0.387685
FASYN-INITIAL-PWY	0.877098	0.359544	0.00388192	0.470317
FERMENTATION-PWY	0.449334	0.251538	0.00193319	0.966152
FOLSYN-PWY	0.988328	0.424135	0.695938	0.793548
FUC-RHAMCAT-PWY	0.164605	0.684862	0.0944998	0.815444
FUCCAT-PWY	0.167159	0.581525	0.371385	0.971791
GALACT-GLUCUROCAT-PWY	0.206852	0.756456	0.161414	0.0614684
GALACTUROCAT-PWY	0.403189	0.78083	0.128888	0.253895
GLCMANNANAUT-PWY	0.888644	0.49954	0.0403378	0.0604769
GLUCARDEG-PWY	0.000110534	#N/A	0.000263302	#N/A
GLUCONEO-PWY	0.973326	0.179737	0.0207811	0.697222
GLUCOSE1PMETAB-PWY	0.859008	0.947719	0.491499	0.702464
GLUCUROCAT-PWY	0.1838	0.990102	0.142602	0.0594986
GLUTORN-PWY	0.1838	0.411911	0.00538696	0.262886
GLYCOCAT-PWY	0.74916	0.497291	0.00211706	0.0303366
GLYCOGENSYNTH-PWY	0.284618	0.922352	3.54719e-05	0.0677005
GLYCOLYSIS	0.74916	0.304839	0.729922	0.510428
GLYCOLYSIS-E-D	0.097047	0.411911	1.24356e-05	0.0994186
HEME-BIOSYNTHESIS-II	0.209116	0.296562	0.000316151	0.245119
HEMESYN2-PWY	0.364409	0.409894	1.21504e-05	0.53812
HEXITOLDEGSUPER-PWY	0.35022	0.802678	0.202763	0.505885
HISDEG-PWY	0.135659	0.157816	4.41704e-05	0.843014
HISTSYN-PWY	0.103084	0.30151	1.86465e-08	0.479079
HOMOSER-METSYN-PWY	0.201638	0.664149	0.300348	0.61046
HSERMETANA-PWY	0.178346	0.490577	0.263393	0.581013
ILEUSYN-PWY	0.259984	0.533911	9.43448e-09	0.113365
KDO-NAGLIPASYN-PWY	0.0071038	0.282001	7.32263e-05	0.389932
MET-SAM-PWY	0.164605	0.669304	0.226445	0.571345
METH-ACETATE-PWY	0.958332	0.399899	0.513007	0.514991
NAD-BIOSYNTHESIS-II	0.421055	#N/A	0.00178445	#N/A
NAGLIPASYN-PWY	0.155288	0.85516	4.16902e-06	0.212131
NONMEVIPP-PWY	0.0945479	0.756456	1.68806e-07	0.0487415
NONOXIPENT-PWY	0.906835	0.26802	2.46618e-05	0.184799
OANTIGEN-PWY	0.0162466	0.902675	2.8795e-07	0.143819
P105-PWY	8.94987e-09	#N/A	2.71185e-09	#N/A
P108-PWY	0.246955	0.0333015	5.89484e-05	0.556988
P122-PWY	0.541705	0.734992	0.250641	0.187171
P124-PWY	0.439378	0.641149	0.0337653	0.173266
P161-PWY	0.034974	0.596187	8.28258e-07	0.571345
P164-PWY	0.940028	0.0872314	0.953556	0.904298
P221-PWY	0.162708	0.740339	0.00801925	0.125231
P23-PWY	0.863935	0.101151	0.00877054	0.164431
P4-PWY	0.236039	0.517724	0.05568	0.556988
P42-PWY	0.278085	0.074323	0.000200666	0.702464
P441-PWY	0.152273	0.335893	0.000131922	0.149785
P461-PWY	0.037966	0.197607	0.452005	1
P562-PWY	0.0585824	0.0814933	0.0321033	0.239387
PANTO-PWY	0.189376	0.269554	0.0106694	0.291153
PANTOSYN-PWY	0.730226	0.241425	0.214992	0.233749
PENTOSE-P-PWY	0.509002	0.0245163	0.0111978	0.423729
PEPTIDOGLYCANSYN-PWY	0.0529656	0.536244	1.73493e-07	0.837484
PHOSLIPSYN-PWY	0.0271766	0.72168	6.84438e-07	0.245119
POLYAMINSYN3-PWY	0.63224	0.117615	0.015959	0.0121852
POLYAMSYN-PWY	0.544477	0.0660939	0.0430461	0.00613352
POLYISOPRENSYN-PWY	0.653202	0.797201	1.35371e-05	0.561754
PRPP-PWY	0.963329	0.990102	0.00068023	0.399489
PWY-1269	0.0383549	0.85516	1.68057e-06	0.113365
PWY-1861	0.167802	0.208935	0.066376	0.761008
PWY-2941	0.460686	0.0307472	0.196257	0.242241
PWY-2942	0.105311	0.891457	9.94428e-10	0.120033
PWY-3001	0.141788	0.615994	2.63209e-07	0.204405
PWY-3781	0.422191	0.36136	#N/A	#N/A
PWY-4984	0.604261	0.753763	0.307494	0.761008
PWY-5005	0.344323	0.552718	0.00124393	0.30101
PWY-5022	0.0216333	0.34126	8.22877e-05	0.191983
PWY-5097	0.204605	0.506319	2.4972e-08	0.141871
PWY-5100	0.0995987	0.87188	5.39649e-06	0.45734
PWY-5101	0.128157	0.47073	1.51759e-08	0.0256957
PWY-5103	0.167802	0.440758	2.59588e-08	0.0447637
PWY-5104	0.128157	0.481701	9.89275e-08	0.0410608
PWY-5121	0.116051	0.8663	8.44366e-08	0.0868649
PWY-5154	0.595542	0.661577	0.000842805	0.556988
PWY-5188	0.530689	0.783552	0.356226	0.718275
PWY-5189	0.666825	0.863512	0.259807	0.804477
PWY-5265	0.727074	0.382268	0.837481	0.389932
PWY-5304	0.477364	0.78083	0.30351	0.272092
PWY-5345	0.316808	0.705816	0.0064526	0.898698
PWY-5347	0.173014	0.631035	0.163445	0.419631
PWY-5384	0.839357	0.939256	8.21132e-07	0.00573517
PWY-5484	0.971659	0.328822	0.676079	0.391596
PWY-5505	0.686697	0.89426	0.00075055	0.0256957
PWY-5509	0.930057	0.278887	0.000227716	0.440353
PWY-5659	0.598442	0.52463	0.505424	0.501364
PWY-5667	0.0674567	0.71109	4.90033e-06	0.268999
PWY-5676	0.946681	0.791734	0.0666261	0.552241
PWY-5677	0.0550498	0.824682	0.00061226	0.245119
PWY-5686	0.136758	0.764555	1.03629e-07	0.278349
PWY-5695	0.219919	0.759153	0.00013934	0.0655683
PWY-5837	0.16524	0.255961	0.00503352	0.77723
PWY-5838	0.158348	0.334116	0.0025197	0.820941
PWY-5840	0.164605	0.318397	0.00243669	0.793548
PWY-5845	0.00120718	0.403879	0.00276914	0.474687
PWY-5850	0.00120718	0.434481	0.00276914	0.474687
PWY-5860	0.0010891	#N/A	#N/A	#N/A
PWY-5861	0.163339	0.306512	0.00315978	0.77723
PWY-5862	0.0010891	#N/A	#N/A	#N/A
PWY-5863	0.164605	0.255961	0.00500722	0.77723
PWY-5896	0.00120718	0.434481	0.00276914	0.474687
PWY-5897	0.158966	0.314971	0.0026344	0.788098
PWY-5898	0.158966	0.314971	0.0026344	0.788098
PWY-5899	0.158966	0.314971	0.0026344	0.788098
PWY-5910	0.251246	#N/A	0.122222	#N/A
PWY-5913	0.210635	0.171821	0.000589819	0.317921
PWY-5918	0.229494	0.280464	0.000322368	0.253895
PWY-5971	0.0652928	0.352158	0.0717936	0.744891
PWY-5973	0.268026	0.462054	0.392521	0.519576
PWY-5989	0.823058	0.355839	0.00315978	0.479079
PWY-6121	0.0522012	0.646232	5.12862e-07	0.68678
PWY-6122	0.0489945	0.916724	4.33758e-07	0.843014
PWY-6123	0.220706	0.71109	0.00016738	0.994357
PWY-6125	0.315799	0.207653	5.40611e-07	0.0495713
PWY-6126	0.0383549	0.628518	9.44326e-08	0.854098
PWY-6147	0.574	0.764555	0.0239509	0.552241
PWY-6151	0.0760163	0.748384	5.14269e-06	0.00731902
PWY-6163	0.233569	0.925167	0.000104353	0.201875
PWY-621	0.448082	0.515432	0.0565492	0.130601
PWY-6263	0.741252	0.101151	0.6835	0.187171
PWY-6269	0.935041	0.263453	0.000214502	0.427851
PWY-6277	0.0489945	0.916724	4.33758e-07	0.843014
PWY-6282	0.852447	0.361405	0.00358062	0.496864
PWY-6317	0.0862047	0.576675	7.14512e-05	0.0196877
PWY-6353	0.218352	0.271095	0.00019933	0.921126
PWY-6385	0.0873588	0.405878	2.70407e-07	0.788098
PWY-6386	0.112222	0.3881	2.36223e-07	0.854098
PWY-6387	0.0693581	0.490577	2.98462e-07	0.95488
PWY-6467	0.257341	0.71109	1.67765e-05	0.259865
PWY-6470	0.554234	0.626004	0.191049	0.2977
PWY-6471	0.103526	0.571845	3.97085e-06	0.723572
PWY-6478	0.850809	0.0968009	0.238999	0.56654
PWY-6507	0.651696	0.545628	0.10564	0.483492
PWY-6519	0.306811	0.444972	3.15247e-05	0.635489
PWY-6545	0.706788	0.112709	1.98271e-05	0.0126966
PWY-6572	0.238527	0.00840673	0.00253378	0.335437
PWY-6588	0.418646	0.83297	0.0430461	0.436162
PWY-6590	0.00155599	0.0360353	0.00176408	0.145787
PWY-6608	0.2903	0.506319	0.0442785	0.470317
PWY-6609	0.097047	0.28523	1.9353e-07	0.440353
PWY-6612	0.857367	0.571845	0.275098	1
PWY-6628	0.0722925	0.10953	0.0128033	0.236556
PWY-6629	0.0231591	0.648774	0.0102079	0.847788
PWY-6630	0.0713033	0.120129	0.0123839	0.220063
PWY-6700	0.477364	0.925167	0.000186417	0.253895
PWY-6703	0.766651	0.697931	0.000945486	0.0604769
PWY-6737	0.623345	0.296562	0.000409063	0.0101008
PWY-6749	0.363305	0.586393	0.000769155	0.225467
PWY-6891	0.00256425	0.309878	0.0504963	0.0314596
PWY-6892	0.816559	0.332345	0.258382	0.988714
PWY-6895	0.0211607	0.684862	7.19594e-05	0.0308938
PWY-6897	0.189376	0.990102	0.038245	0.331886
PWY-6901	0.979993	0.013163	0.116614	0.831961
PWY-6969	0.122998	0.0600646	1.15766e-06	0.848552
PWY-7003	0.506324	0.0960906	0.589633	0.368486
PWY-7013	0.878746	0.745699	0.576887	0.542807
PWY-7111	0.705235	0.761853	1.43961e-05	0.248021
PWY-7184	0.365516	0.172935	7.66213e-07	0.0350427
PWY-7187	0.618918	0.0926016	0.00725251	0.00524001
PWY-7196	0.316808	0.220726	4.95131e-07	0.064523
PWY-7197	0.407908	0.149638	1.24991e-06	0.0376185
PWY-7198	0.136208	0.28523	0.00503352	0.971791
PWY-7199	0.613037	0.192719	0.0201386	0.734206
PWY-7200	0.695944	0.245723	6.75068e-05	0.0455368
PWY-7208	0.132403	0.451335	4.00324e-06	0.831961
PWY-7210	0.0933178	0.278887	0.00570337	0.859651
PWY-7211	0.74916	0.107967	8.68906e-06	0.671229
PWY-7219	0.0843085	0.481701	1.02704e-06	0.304343
PWY-7220	0.477364	0.653886	0.0064526	0.465969
PWY-7221	0.0806174	0.559854	9.53154e-08	0.212131
PWY-7222	0.477364	0.653886	0.0064526	0.465969
PWY-7228	0.303853	0.207653	4.90791e-07	0.0530089
PWY-7229	0.0674567	0.588835	2.15854e-08	0.77723
PWY-7234	0.782655	0.613502	0.830896	0.158028
PWY-7237	0.991663	0.0105487	0.991245	0.625426
PWY-7242	0.366624	0.653886	0.125521	0.145787
PWY-7254	0.231118	0.120129	0.00453056	0.0303366
PWY-7315	0.04076	0.939256	0.269202	0.590755
PWY-7323	0.621868	0.22476	0.00133498	0.204405
PWY-7328	0.11175	0.422083	0.00178445	0.671229
PWY-7332	0.734157	0.362338	0.427032	0.364718
PWY-7371	0.789084	0.177448	0.643077	#N/A
PWY-7377	0.097047	0.531583	0.537219	0.145787
PWY-7392	0.660757	0.200085	0.00019537	0.239387
PWY-7400	0.0643831	0.62099	1.00829e-05	0.321376
PWY-7456	0.540322	0.0549454	0.0223171	0.487928
PWY-7539	0.335336	0.990102	0.0250238	0.804477
PWY-7560	0.0945479	0.756456	1.68806e-07	0.0487415
PWY-7663	0.376693	0.526942	0.820379	0.977431
PWY-7664	0.849171	0.367027	0.00333688	0.510428
PWY-841	0.395009	0.186735	9.34491e-07	0.0487415
PWY0-1061	0.617445	0.913912	0.261237	0.368486
PWY0-1241	0.218352	0.497291	0.000322368	0.510428
PWY0-1261	0.814936	0.442862	0.348361	0.346237
PWY0-1296	0.753918	0.71109	3.37343e-06	0.139943
PWY0-1297	0.181741	0.481701	5.53061e-08	0.353557
PWY0-1298	0.212163	0.775394	1.27014e-07	0.681582
PWY0-1319	0.0674567	0.71109	4.90033e-06	0.268999
PWY0-1415	0.0991698	0.409894	4.71517e-05	0.465969
PWY0-1479	0.951673	0.679661	0.00455459	0.921126
PWY0-1533	0.0781126	0.802678	#N/A	#N/A
PWY0-1586	0.564075	0.869089	0.0430461	0.681582
PWY0-162	0.330121	0.197607	4.99507e-07	0.064523
PWY0-166	0.926735	0.115141	4.04725e-05	0.0212657
PWY0-781	0.0391428	0.838506	0.282592	0.86521
PWY0-845	0.327017	0.195152	8.82716e-05	0.353557
PWY0-862	0.852447	0.401886	0.00216547	0.595654
PWY490-3	0.199433	0.669304	0.000575286	0.528807
PWY4FS-7	0.0240057	0.77268	3.47424e-07	0.164431
PWY4FS-8	0.0240057	0.77268	3.47424e-07	0.164431
PWYG-321	0.918437	0.48835	0.00273867	0.479079
PYRIDNUCSAL-PWY	0.362203	0.531583	3.13366e-06	0.00436287
PYRIDNUCSYN-PWY	0.103084	0.238588	0.00159015	0.328358
PYRIDOXSYN-PWY	0.297025	0.160969	8.52301e-05	0.372278
REDCITCYC	0.697489	0.61849	0.936088	0.68678
RHAMCAT-PWY	0.400841	0.457749	0.0512975	0.771811
RIBOSYN2-PWY	0.571156	0.734992	0.28639	0.040352
RUMP-PWY	0.140658	0.114326	0.13407	0.932365
SALVADEHYPOX-PWY	0.41028	0.250075	0.00322956	0.64562
SER-GLYSYN-PWY	0.39038	0.908291	8.28684e-05	0.379934
SO4ASSIM-PWY	0.35238	0.152666	0.00024169	0.399489
SULFATE-CYS-PWY	0.366624	0.152666	0.000403868	0.357253
TCA	0.110812	0.0996841	2.65749e-05	0.68678
TEICHOICACID-PWY	0.648687	0.62099	0.400041	0.949247
THISYN-PWY	0.283678	0.759153	6.51471e-05	0.0594986
THRESYN-PWY	0.144069	0.606054	0.00279992	0.815444
TRNA-CHARGING-PWY	0.0455017	0.515432	9.71052e-08	0.552241
TRPSYN-PWY	0.837724	0.0982341	0.138061	0.212131
UDPNAGSYN-PWY	0.046183	0.891457	1.4068e-05	0.926744
VALSYN-PWY	0.259984	0.533911	9.43448e-09	0.113365
PPGPPMET-PWY	#N/A	#N/A	3.40556e-05	#N/A
LACTOSECAT-PWY	#N/A	#N/A	#N/A	0.926744

## Sheet: Adjusted p-value
	Afr Sur Metformin	Afr Sur TN	SA Sur Metformin	SA Sur TN
1CMET2-PWY	0.424641	0.90749	0.000556198	0.735521
ANAEROFRUCAT-PWY	0.935615	0.90749	0.957464	0.805821
ANAGLYCOLYSIS-PWY	0.424641	0.954728	5.7105e-07	0.383815
ARG+POLYAMINE-SYN	0.884722	0.90749	0.0391016	0.338576
ARGORNPROST-PWY	0.829126	0.90749	0.548783	0.597656
ARGSYN-PWY	0.420894	0.924974	4.07703e-05	0.732793
ARGSYNBSUB-PWY	0.421681	0.90749	0.00010607	0.673217
ARO-PWY	0.424641	0.960903	9.85398e-06	0.669356
ASPASN-PWY	0.894485	0.90749	0.146312	0.383815
BIOTIN-BIOSYNTHESIS-PWY	0.559283	0.90749	2.33253e-05	0.924521
BRANCHED-CHAIN-AA-SYN-PWY	0.424641	0.90749	5.7105e-07	0.383815
CALVIN-PWY	0.935615	0.90749	2.71202e-05	0.805939
CENTFERM-PWY	0.043496	0.90749	0.00346976	0.59914
COA-PWY	0.420894	0.90749	0.000104248	0.82431
COBALSYN-PWY	0.989641	0.90749	0.000763118	0.810165
CODH-PWY	0.420894	0.924974	0.0262257	0.924521
COLANSYN-PWY	0.864886	0.90749	0.0047458	0.810165
COMPLETE-ARO-PWY	0.424641	0.954486	6.27187e-06	0.669356
DAPLYSINESYN-PWY	0.420894	0.952669	0.000205	0.435377
DENOVOPURINE2-PWY	0.737134	0.90749	5.22157e-06	0.383815
DTDPRHAMSYN-PWY	0.835022	0.97636	0.0165093	0.373105
FASYN-ELONG-PWY	0.820866	0.990102	0.00035935	0.770352
FASYN-INITIAL-PWY	0.943416	0.90749	0.00646987	0.805821
FERMENTATION-PWY	0.683649	0.90749	0.00372938	0.992467
FOLSYN-PWY	0.991663	0.90749	0.71943	0.924521
FUC-RHAMCAT-PWY	0.424641	0.924974	0.121855	0.927527
FUCCAT-PWY	0.424641	0.924974	0.409862	0.992467
GALACT-GLUCUROCAT-PWY	0.469789	0.924974	0.197733	0.383815
GALACTUROCAT-PWY	0.645102	0.924974	0.16111	0.669614
GLCMANNANAUT-PWY	0.94993	0.90749	0.0555212	0.383815
GLUCARDEG-PWY	0.0137062	#N/A	0.000614372	#N/A
GLUCONEO-PWY	0.989282	0.90749	0.0299493	0.901559
GLUCOSE1PMETAB-PWY	0.935615	0.971813	0.530473	0.901559
GLUCUROCAT-PWY	0.442548	0.990102	0.175566	0.383815
GLUTORN-PWY	0.442548	0.90749	0.00862618	0.673217
GLYCOCAT-PWY	0.884722	0.90749	0.00405219	0.383815
GLYCOGENSYNTH-PWY	0.542963	0.960903	0.000112865	0.38686
GLYCOLYSIS	0.884722	0.90749	0.75139	0.805939
GLYCOLYSIS-E-D	0.420894	0.90749	4.68728e-05	0.530232
HEME-BIOSYNTHESIS-II	0.469789	0.90749	0.000730727	0.669614
HEMESYN2-PWY	0.606151	0.90749	4.65133e-05	0.810165
HEXITOLDEGSUPER-PWY	0.606151	0.929417	0.243515	0.805939
HISDEG-PWY	0.424641	0.90749	0.000136984	0.927527
HISTSYN-PWY	0.420894	0.90749	5.7105e-07	0.805821
HOMOSER-METSYN-PWY	0.467348	0.924974	0.339103	0.842014
HSERMETANA-PWY	0.442299	0.90749	0.304393	0.820253
ILEUSYN-PWY	0.511714	0.90749	5.7105e-07	0.566823
KDO-NAGLIPASYN-PWY	0.160158	0.90749	0.000206212	0.770352
MET-SAM-PWY	0.424641	0.924974	0.269315	0.811378
METH-ACETATE-PWY	0.986168	0.90749	0.548783	0.80783
NAD-BIOSYNTHESIS-II	0.654396	#N/A	0.00346976	#N/A
NAGLIPASYN-PWY	0.424641	0.954728	1.8915e-05	0.669356
NONMEVIPP-PWY	0.420894	0.924974	1.93208e-06	0.383815
NONOXIPENT-PWY	0.965215	0.90749	8.51007e-05	0.660604
OANTIGEN-PWY	0.335763	0.960903	2.61155e-06	0.59914
P105-PWY	2.21957e-06	#N/A	3.32202e-07	#N/A
P108-PWY	0.502007	0.90749	0.000178301	0.810165
P122-PWY	0.771602	0.924974	0.295226	0.660604
P124-PWY	0.676805	0.924974	0.0470028	0.639752
P161-PWY	0.420894	0.924974	4.94934e-06	0.811378
P164-PWY	0.979525	0.90749	0.957464	0.964585
P221-PWY	0.424641	0.924974	0.0123567	0.597656
P23-PWY	0.935615	0.90749	0.0134299	0.616616
P4-PWY	0.487814	0.90749	0.0737384	0.810165
P42-PWY	0.538789	0.90749	0.000491632	0.901559
P441-PWY	0.424641	0.90749	0.000347536	0.59914
P461-PWY	0.420894	0.90749	0.490006	1
P562-PWY	0.420894	0.90749	0.0449447	0.669614
PANTO-PWY	0.447289	0.90749	0.0161358	0.705826
PANTOSYN-PWY	0.884722	0.90749	0.256942	0.669614
PENTOSE-P-PWY	0.738201	0.90749	0.0167285	0.805821
PEPTIDOGLYCANSYN-PWY	0.420894	0.90749	1.93208e-06	0.927527
PHOSLIPSYN-PWY	0.374433	0.924974	4.41282e-06	0.669614
POLYAMINSYN3-PWY	0.829126	0.90749	0.023413	0.338576
POLYAMSYN-PWY	0.771602	0.90749	0.0582669	0.338576
POLYISOPRENSYN-PWY	0.835022	0.929417	5.02515e-05	0.811378
PRPP-PWY	0.987213	0.990102	0.00144919	0.773204
PWY-1269	0.420894	0.954728	8.57789e-06	0.566823
PWY-1861	0.424641	0.90749	0.0868266	0.924521
PWY-2941	0.696648	0.90749	0.236862	0.669614
PWY-2942	0.421244	0.960903	2.43635e-07	0.587917
PWY-3001	0.424641	0.924974	2.54807e-06	0.669356
PWY-3781	0.654396	0.90749	#N/A	#N/A
PWY-4984	0.820866	0.924974	0.344	0.924521
PWY-5005	0.601353	0.922468	0.0025397	0.71527
PWY-5022	0.3502	0.90749	0.000228121	0.667766
PWY-5097	0.469789	0.90749	5.78174e-07	0.59914
PWY-5100	0.420894	0.954728	2.27955e-05	0.805821
PWY-5101	0.424641	0.90749	5.7105e-07	0.383815
PWY-5103	0.424641	0.90749	5.78174e-07	0.383815
PWY-5104	0.424641	0.90749	1.41051e-06	0.383815
PWY-5121	0.424641	0.954728	1.41051e-06	0.473809
PWY-5154	0.819965	0.924974	0.00174989	0.810165
PWY-5188	0.765179	0.924974	0.394911	0.916947
PWY-5189	0.843738	0.954728	0.303108	0.927527
PWY-5265	0.884722	0.90749	0.851382	0.770352
PWY-5304	0.70468	0.924974	0.341101	0.673217
PWY-5345	0.569337	0.924974	0.0100693	0.96289
PWY-5347	0.433409	0.924974	0.199224	0.805691
PWY-5384	0.935615	0.967234	4.94934e-06	0.338576
PWY-5484	0.989282	0.90749	0.704848	0.770352
PWY-5505	0.864472	0.960903	0.00158521	0.383815
PWY-5509	0.977348	0.90749	0.000546964	0.805821
PWY-5659	0.819965	0.90749	0.543109	0.805939
PWY-5667	0.420894	0.924974	2.14389e-05	0.673217
PWY-5676	0.98233	0.929417	0.0868266	0.810165
PWY-5677	0.420894	0.950348	0.00131582	0.669614
PWY-5686	0.424641	0.924974	1.41051e-06	0.681672
PWY-5695	0.471855	0.924974	0.00035935	0.383815
PWY-5837	0.424641	0.90749	0.00811323	0.924521
PWY-5838	0.424641	0.90749	0.00470285	0.927527
PWY-5840	0.424641	0.90749	0.00459222	0.924521
PWY-5845	0.0427686	0.90749	0.004846	0.805821
PWY-5850	0.0427686	0.90749	0.004846	0.805821
PWY-5860	0.0427686	#N/A	#N/A	#N/A
PWY-5861	0.424641	0.90749	0.0054136	0.924521
PWY-5862	0.0427686	#N/A	#N/A	#N/A
PWY-5863	0.424641	0.90749	0.00811323	0.924521
PWY-5896	0.0427686	0.90749	0.004846	0.805821
PWY-5897	0.424641	0.90749	0.0047458	0.924521
PWY-5898	0.424641	0.90749	0.0047458	0.924521
PWY-5899	0.424641	0.90749	0.0047458	0.924521
PWY-5910	0.506578	#N/A	0.154353	#N/A
PWY-5913	0.469789	0.90749	0.00127881	0.733664
PWY-5918	0.485739	0.90749	0.000731297	0.669614
PWY-5971	0.420894	0.90749	0.0930658	0.924521
PWY-5973	0.523389	0.90749	0.431245	0.809729
PWY-5989	0.935615	0.90749	0.0054136	0.805821
PWY-6121	0.420894	0.924974	3.49031e-06	0.895801
PWY-6122	0.420894	0.960903	3.32096e-06	0.927527
PWY-6123	0.471855	0.924974	0.000427167	1
PWY-6125	0.569337	0.90749	3.57972e-06	0.383815
PWY-6126	0.420894	0.924974	1.41051e-06	0.927527
PWY-6147	0.795263	0.924974	0.0341161	0.810165
PWY-6151	0.420894	0.924974	2.21045e-05	0.338576
PWY-6163	0.486766	0.960903	0.000277898	0.669356
PWY-621	0.683649	0.90749	0.0744869	0.59914
PWY-6263	0.884722	0.90749	0.709566	0.660604
PWY-6269	0.97844	0.90749	0.000520327	0.805821
PWY-6277	0.420894	0.960903	3.32096e-06	0.927527
PWY-6282	0.935615	0.90749	0.00600858	0.805939
PWY-6317	0.420894	0.924974	0.000205	0.383815
PWY-6353	0.471855	0.90749	0.000491632	0.97126
PWY-6385	0.420894	0.90749	2.54807e-06	0.924521
PWY-6386	0.421681	0.90749	2.41145e-06	0.927527
PWY-6387	0.420894	0.90749	2.61155e-06	0.987807
PWY-6467	0.511714	0.924974	5.95689e-05	0.673217
PWY-6470	0.780966	0.924974	0.231718	0.71448
PWY-6471	0.420894	0.924974	1.85055e-05	0.918822
PWY-6478	0.935615	0.90749	0.282873	0.811378
PWY-6507	0.835022	0.916957	0.135507	0.805821
PWY-6519	0.563623	0.90749	0.000104372	0.866576
PWY-6545	0.86774	0.90749	6.93948e-05	0.338576
PWY-6572	0.488883	0.90749	0.00470285	0.738577
PWY-6588	0.654396	0.952669	0.0582669	0.805821
PWY-6590	0.043496	0.90749	0.00346976	0.59914
PWY-6608	0.549575	0.90749	0.0596057	0.805821
PWY-6609	0.420894	0.90749	2.06152e-06	0.805821
PWY-6612	0.935615	0.924974	0.314949	1
PWY-6628	0.420894	0.90749	0.0188964	0.669614
PWY-6629	0.3502	0.924974	0.0155338	0.927527
PWY-6630	0.420894	0.90749	0.0183882	0.669614
PWY-6700	0.70468	0.960903	0.000470847	0.669614
PWY-6703	0.894485	0.924974	0.00194659	0.383815
PWY-6737	0.822285	0.90749	0.000902886	0.338576
PWY-6749	0.606151	0.924974	0.00161062	0.669614
PWY-6891	0.0635935	0.90749	0.0676044	0.383815
PWY-6892	0.93321	0.90749	0.302888	1
PWY-6895	0.3502	0.924974	0.000205	0.383815
PWY-6897	0.447289	0.990102	0.0529381	0.737524
PWY-6901	0.989641	0.90749	0.148033	0.927527
PWY-6969	0.424641	0.90749	6.27187e-06	0.927527
PWY-7003	0.738201	0.90749	0.620001	0.762385
PWY-7013	0.943416	0.924974	0.609213	0.810165
PWY-7111	0.86774	0.924974	5.18681e-05	0.669614
PWY-7184	0.606151	0.90749	4.81339e-06	0.383815
PWY-7187	0.822285	0.90749	0.011246	0.338576
PWY-7196	0.569337	0.90749	3.49031e-06	0.383815
PWY-7197	0.648086	0.90749	6.5155e-06	0.383815
PWY-7198	0.424641	0.90749	0.00811323	0.992467
PWY-7199	0.822285	0.90749	0.0291951	0.924521
PWY-7200	0.864886	0.90749	0.000199267	0.383815
PWY-7208	0.424641	0.90749	1.85055e-05	0.927527
PWY-7210	0.420894	0.90749	0.00907354	0.929352
PWY-7211	0.884722	0.90749	3.48987e-05	0.895801
PWY-7219	0.420894	0.90749	5.71877e-06	0.716102
PWY-7220	0.70468	0.924974	0.0100693	0.805821
PWY-7221	0.420894	0.924974	1.41051e-06	0.669356
PWY-7222	0.70468	0.924974	0.0100693	0.805821
PWY-7228	0.562354	0.90749	3.49031e-06	0.383815
PWY-7229	0.420894	0.924974	5.78174e-07	0.924521
PWY-7234	0.907003	0.924974	0.848206	0.616616
PWY-7237	0.991663	0.90749	0.991245	0.857727
PWY-7242	0.606151	0.924974	0.157706	0.59914
PWY-7254	0.485739	0.90749	0.00748909	0.383815
PWY-7315	0.420894	0.967234	0.309646	0.82431
PWY-7323	0.822285	0.90749	0.00270306	0.669356
PWY-7328	0.421681	0.90749	0.00346976	0.895801
PWY-7332	0.884722	0.90749	0.464991	0.762385
PWY-7371	0.910199	0.90749	0.673307	#N/A
PWY-7377	0.420894	0.90749	0.569778	0.59914
PWY-7392	0.840347	0.90749	0.000488425	0.669614
PWY-7400	0.420894	0.924974	3.98438e-05	0.734573
PWY-7456	0.771602	0.90749	0.0319748	0.805939
PWY-7539	0.589811	0.990102	0.0354383	0.927527
PWY-7560	0.420894	0.924974	1.93208e-06	0.383815
PWY-7663	0.618674	0.90749	0.840974	0.993998
PWY-7664	0.935615	0.90749	0.00563818	0.805939
PWY-841	0.640276	0.90749	5.32442e-06	0.383815
PWY0-1061	0.822285	0.960903	0.303332	0.762385
PWY0-1241	0.471855	0.90749	0.000731297	0.805939
PWY0-1261	0.93321	0.90749	0.387947	0.755426
PWY0-1296	0.886121	0.924974	1.62057e-05	0.59914
PWY0-1297	0.442548	0.90749	1.12917e-06	0.757623
PWY0-1298	0.469789	0.924974	1.63781e-06	0.895801
PWY0-1319	0.420894	0.924974	2.14389e-05	0.673217
PWY0-1415	0.420894	0.90749	0.000144402	0.805821
PWY0-1479	0.983396	0.924974	0.00748909	0.97126
PWY0-1533	0.420894	0.929417	#N/A	#N/A
PWY0-1586	0.790343	0.954728	0.0582669	0.895801
PWY0-162	0.584786	0.90749	3.49031e-06	0.383815
PWY0-166	0.977348	0.90749	0.000127125	0.383815
PWY0-781	0.420894	0.952669	0.322023	0.931168
PWY0-845	0.583455	0.90749	0.000237654	0.757623
PWY0-862	0.935615	0.90749	0.00411272	0.826341
PWY490-3	0.466598	0.924974	0.00125844	0.810165
PWY4FS-7	0.3502	0.924974	2.8373e-06	0.616616
PWY4FS-8	0.3502	0.924974	2.8373e-06	0.616616
PWYG-321	0.973386	0.90749	0.004846	0.805821
PYRIDNUCSAL-PWY	0.606151	0.90749	1.53549e-05	0.338576
PYRIDNUCSYN-PWY	0.420894	0.90749	0.00319334	0.736504
PYRIDOXSYN-PWY	0.558046	0.90749	0.000232015	0.763648
REDCITCYC	0.864886	0.924974	0.947692	0.895801
RHAMCAT-PWY	0.645102	0.90749	0.0683037	0.924521
RIBOSYN2-PWY	0.795263	0.924974	0.324841	0.383815
RUMP-PWY	0.424641	0.90749	0.166737	0.972902
SALVADEHYPOX-PWY	0.648086	0.90749	0.00549474	0.875416
SER-GLYSYN-PWY	0.636936	0.960903	0.000228121	0.770352
SO4ASSIM-PWY	0.606151	0.90749	0.000569367	0.773204
SULFATE-CYS-PWY	0.606151	0.90749	0.000899524	0.758768
TCA	0.421681	0.90749	9.04286e-05	0.895801
TEICHOICACID-PWY	0.835022	0.924974	0.437544	0.986231
THISYN-PWY	0.542963	0.924974	0.000194647	0.383815
THRESYN-PWY	0.424641	0.924974	0.00486512	0.927527
TRNA-CHARGING-PWY	0.420894	0.90749	1.41051e-06	0.810165
TRPSYN-PWY	0.935615	0.90749	0.170833	0.669356
UDPNAGSYN-PWY	0.420894	0.960903	5.14429e-05	0.97126
VALSYN-PWY	0.511714	0.90749	5.7105e-07	0.566823
PPGPPMET-PWY	#N/A	#N/A	0.000109785	#N/A
LACTOSECAT-PWY	#N/A	#N/A	#N/A	0.97126
