# Supplementary material for: Analyzing Type 2 Diabetes Associations with the Gut Microbiome in Individuals from Two Ethnic Backgrounds Living in the Same Geographic Area
Source: Nutrients. 2021 Sep 21;13(9):3289. doi: 10.3390/nu13093289 (PMC8468640; doi:10.3390/nu13093289)
Supplement: Supplementary file 1 [file nutrients-13-03289-s001.zip › Supplementary_Table_9.xlsx]

## Sheet: Full cohort
	Original Wilcoxon analysis		Linear models
	Benjamini-Hochberg corrected p-values		Unadjusted model					Cov adjusted model					Cov + med adjusted model
	Afr Sur	SA Sur	Afr Sur		SA Sur		Combined	Afr Sur		SA Sur		Combined	Afr Sur		SA Sur		Combined
			Coefficient T2D	p-value T2D	Coefficient T2D	p-value T2D	p-value T2D:Ethnicity	Coefficient T2D	p-value T2D	Coefficient T2D	p-value T2D	p-value T2D:Ethnicity	Coefficient T2D	p-value T2D	Coefficient T2D	p-value T2D	p-value T2D:Ethnicity
1CMET2-PWY	0.424641	0.000556198	-0.00420852	0.164385	-0.0122489	6.16319e-05	0.0608716	-0.00321707	0.29736	-0.00858606	0.0480444	0.290674	-0.00473609	0.236114	-0.0035917	0.500892	0.331104
ANAGLYCOLYSIS-PWY	0.424641	5.7105e-07	-0.0073415	0.0479973	-0.0223624	5.79643e-08	0.00656254	-0.00625888	0.100521	-0.0155033	0.00758176	0.102994	-0.00700073	0.157431	-0.0134679	0.0608953	0.114862
ARG+POLYAMINE-SYN	0.884722	0.0391016	0.00217565	0.929624	0.0478101	0.0638697	0.203812	-0.00722754	0.775362	0.0529973	0.154289	0.364031	-0.00661464	0.839516	0.0339289	0.462935	0.369101
ARGSYN-PWY	0.420894	4.07703e-05	-0.0120541	0.0514214	-0.0231371	4.22865e-05	0.18083	-0.011099	0.0810209	-0.0209089	0.00975561	0.390368	-0.00160342	0.842414	-0.0226249	0.0248334	0.474494
ARGSYNBSUB-PWY	0.421681	0.00010607	-0.0114275	0.0945759	-0.0240335	0.000137851	0.171219	-0.010307	0.141854	-0.0226888	0.0120707	0.34228	-6.15909e-05	0.994468	-0.0255105	0.0231517	0.427265
ARO-PWY	0.424641	9.85398e-06	-0.00714873	0.0813954	-0.021276	6.00838e-07	0.0163372	-0.00671299	0.110408	-0.0147097	0.0146245	0.105888	-0.00372038	0.493995	-0.0138833	0.0630944	0.12433
BIOTIN-BIOSYNTHESIS-PWY	0.559283	2.33253e-05	0.00572166	0.857541	0.111849	0.000147432	0.0139712	-0.00196333	0.952198	0.0123999	0.762223	0.360972	-0.00391797	0.92672	-0.0328613	0.519651	0.416784
BRANCHED-CHAIN-AA-SYN-PWY	0.424641	5.7105e-07	-0.00662236	0.124448	-0.0255596	9.73326e-09	0.00207313	-0.00633512	0.154834	-0.0202424	0.00129745	0.022662	-0.00278353	0.628824	-0.0186619	0.0168125	0.0285983
CALVIN-PWY	0.935615	2.71202e-05	-0.00265378	0.477787	-0.0165529	3.35456e-06	0.00671693	-0.00199356	0.603779	-0.0107448	0.0326374	0.0643959	-0.00218907	0.661561	-0.0083458	0.178352	0.0808433
CENTFERM-PWY	0.043496	0.00346976	0.171795	0.00115615	0.193023	0.0004845	0.780557	0.182404	0.000780101	0.111189	0.156082	0.966572	0.172161	0.0138008	0.117482	0.232437	0.93842
COA-PWY	0.420894	0.000104248	-0.00971819	0.0182909	-0.0154874	7.41522e-05	0.304761	-0.0100854	0.0157564	-0.00946716	0.0829269	0.497624	-0.0131206	0.0152797	-0.00634998	0.34573	0.526329
COBALSYN-PWY	0.989641	0.000763118	-0.00179242	0.820992	-0.0250622	0.00105833	0.0343849	-0.00117861	0.885042	-0.01929	0.0791657	0.115768	-0.00213255	0.840753	-0.0117801	0.384205	0.12065
CODH-PWY	0.420894	0.0262257	0.0145598	0.796982	0.0889004	0.125803	0.361878	-0.00432816	0.940159	0.112583	0.180744	0.597802	0.0339751	0.650352	0.00185358	0.98583	0.644495
COLANSYN-PWY	0.864886	0.0047458	0.00356167	0.803687	0.0437628	0.00263595	0.0495804	-0.00101009	0.945377	0.0306092	0.143374	0.268829	-0.00298234	0.876318	0.0307246	0.240852	0.253181
COMPLETE-ARO-PWY	0.424641	6.27187e-06	-0.0072636	0.0784721	-0.0216961	3.22675e-07	0.0141383	-0.0067421	0.111104	-0.0151783	0.0113763	0.100003	-0.0037341	0.49513	-0.0141884	0.0562235	0.119087
DAPLYSINESYN-PWY	0.420894	0.000205	-0.0108127	0.0956159	-0.0245575	1.67895e-05	0.106681	-0.0102043	0.126714	-0.018654	0.0218623	0.28375	-0.00312336	0.716982	-0.0151735	0.13463	0.364477
DENOVOPURINE2-PWY	0.737134	5.22157e-06	0.00887818	0.441287	0.0601645	3.05163e-07	0.00175747	0.00402724	0.732555	0.0496371	0.00298742	0.0484367	-0.00266861	0.861701	0.0372979	0.073384	0.059618
DTDPRHAMSYN-PWY	0.835022	0.0165093	0.000679246	0.897316	-0.0174015	0.00467942	0.0274959	0.000659405	0.903418	-0.0161718	0.0680764	0.0500995	-0.000381669	0.956861	-0.0120296	0.276836	0.0635788
FASYN-ELONG-PWY	0.820866	0.00035935	-0.0169511	0.399579	0.0767282	0.000713681	0.00222788	-0.0231014	0.264956	0.0519775	0.109449	0.0340734	-0.0487814	0.0665404	0.0353071	0.385177	0.0425774
FASYN-INITIAL-PWY	0.943416	0.00646987	0.00767492	0.832351	0.0986337	0.00791138	0.0808331	-0.00652996	0.860317	0.0599933	0.260586	0.475506	-0.0310471	0.516557	-0.00516092	0.938113	0.590103
FERMENTATION-PWY	0.683649	0.00372938	0.0043074	0.746138	0.0439547	0.000631456	0.0318315	0.00362542	0.790835	0.0226472	0.215915	0.150882	0.00378587	0.831629	0.0319248	0.163955	0.147891
GLUCARDEG-PWY	0.0137062	0.000614372	0.191425	9.58929e-05	0.174475	0.000288585	0.802968	0.197185	9.41974e-05	0.10711	0.119358	0.578582	0.116903	0.0662461	0.106274	0.217405	0.561988
GLUCONEO-PWY	0.989282	0.0299493	-0.00184791	0.785317	0.0144581	0.103255	0.153325	-0.00428425	0.538786	0.000291252	0.981748	0.712504	-0.00999742	0.268712	-0.0128931	0.418191	0.783635
GLUTORN-PWY	0.442548	0.00862618	-0.00782684	0.29592	-0.019204	0.00609808	0.265138	-0.00634025	0.409174	-0.0205251	0.0418403	0.41579	0.00572794	0.552505	-0.0227974	0.0676504	0.536406
GLYCOCAT-PWY	0.884722	0.00405219	-0.00222739	0.752415	-0.0204392	0.0113317	0.0931424	0.000137093	0.98495	-0.0185063	0.111801	0.258902	0.00262424	0.780941	-0.020035	0.167208	0.259912
GLYCOGENSYNTH-PWY	0.542963	0.000112865	-0.0115933	0.110395	-0.0334041	2.8377e-05	0.0435599	-0.0108436	0.144799	-0.0260179	0.0222852	0.123154	-0.00750745	0.437191	-0.0226229	0.110976	0.133926
GLYCOLYSIS-E-D	0.420894	4.68728e-05	0.0493673	0.0417251	0.118327	5.1242e-05	0.0712628	0.0440701	0.0754318	0.135459	0.00122381	0.0627436	0.0403137	0.210806	0.111436	0.0328147	0.071269
HEME-BIOSYNTHESIS-II	0.469789	0.000730727	0.0854413	0.134011	0.21979	0.000216984	0.10279	0.0542054	0.348989	0.200893	0.017727	0.42074	0.0384916	0.605411	0.181215	0.0859465	0.474471
HEMESYN2-PWY	0.606151	4.65133e-05	0.0323309	0.404576	0.194551	7.50921e-07	0.00318716	0.00615207	0.875179	0.164062	0.00337725	0.0871586	-0.0578969	0.24524	0.138159	0.0432931	0.14099
HISDEG-PWY	0.424641	0.000136984	0.0445056	0.205824	0.130324	0.000134344	0.0785389	0.0351386	0.332154	0.0461942	0.331499	0.624342	0.0196788	0.676003	0.0699646	0.240342	0.603241
HISTSYN-PWY	0.420894	5.7105e-07	-0.00798321	0.112099	-0.0279936	1.50471e-08	0.00409726	-0.00741759	0.150335	-0.0221202	0.00147404	0.0363877	-0.00212305	0.748841	-0.0209405	0.0148643	0.0496945
ILEUSYN-PWY	0.511714	5.7105e-07	-0.00535424	0.200609	-0.0250029	7.05936e-09	0.000992314	-0.00483422	0.263243	-0.019694	0.00121615	0.0140077	-0.00113255	0.839502	-0.0179874	0.0173689	0.0180287
KDO-NAGLIPASYN-PWY	0.160158	0.000206212	0.311793	0.00464307	0.386924	9.73602e-05	0.607061	0.294384	0.00910943	0.206441	0.143848	0.706122	0.233651	0.108833	0.242747	0.163139	0.68247
NAD-BIOSYNTHESIS-II	0.654396	0.00346976	0.0404359	0.349062	0.13316	0.00123523	0.119038	0.0441497	0.319323	0.115981	0.050839	0.187415	0.0425944	0.453269	0.0811078	0.254983	0.221873
NAGLIPASYN-PWY	0.424641	1.8915e-05	0.0324458	0.249731	0.1191	3.5886e-05	0.0312852	0.0239898	0.408236	0.0906028	0.0274661	0.185297	0.00647065	0.862855	0.0838883	0.102126	0.189936
NONMEVIPP-PWY	0.420894	1.93208e-06	-0.00701991	0.117276	-0.0233355	7.27732e-08	0.00813494	-0.00692467	0.131078	-0.0193495	0.00158244	0.027631	-0.00404883	0.493961	-0.0173462	0.0191267	0.0416354
NONOXIPENT-PWY	0.965215	8.51007e-05	-0.000769017	0.865224	-0.0190346	2.05811e-05	0.00402778	-0.000227791	0.961121	-0.0158441	0.0130862	0.021023	0.0053388	0.37355	-0.0170846	0.0301828	0.030357
OANTIGEN-PWY	0.335763	2.61155e-06	-0.0176595	0.00676392	-0.0323372	7.53019e-06	0.130429	-0.01761	0.00852824	-0.0261358	0.011073	0.267284	-0.0144199	0.0962766	-0.0275483	0.0324967	0.259552
P105-PWY	2.21957e-06	3.32202e-07	0.699477	3.69983e-09	0.646804	1.82706e-09	0.73199	0.712037	4.80541e-09	0.506455	0.000781675	0.544871	0.608548	8.11809e-05	0.554376	0.002874	0.559064
P108-PWY	0.502007	0.000178301	0.0251508	0.336488	0.0938043	0.00015693	0.0556189	0.0231196	0.390064	0.0456518	0.187589	0.233548	0.0241984	0.4892	0.0329514	0.448049	0.224808
P124-PWY	0.676805	0.0470028	-0.0264783	0.364919	-0.0584572	0.0552332	0.451389	-0.0229126	0.442636	-0.00402925	0.926699	0.758555	-0.0121683	0.751821	-0.0331114	0.545185	0.872379
P161-PWY	0.420894	4.94934e-06	-0.0226064	0.0335077	-0.0565234	5.09753e-07	0.0275622	-0.0209553	0.0546452	-0.0344807	0.029897	0.327666	-0.0174088	0.219	-0.0339978	0.0872174	0.325103
P221-PWY	0.424641	0.0123567	-0.164	0.0161012	-0.208475	0.000890192	0.627642	-0.192827	0.00530287	-0.178555	0.0444478	0.32552	-0.21625	0.0157386	-0.280405	0.0111768	0.24363
P23-PWY	0.935615	0.0134299	0.0149783	0.568124	0.056781	0.0783445	0.323045	0.0138974	0.607462	0.0622166	0.18155	0.279676	0.0111741	0.74913	-0.0202035	0.723105	0.385297
P42-PWY	0.538789	0.000491632	0.0207292	0.204767	0.0652478	3.68041e-05	0.0489422	0.0181388	0.282588	0.0408054	0.068276	0.274647	0.0186819	0.395352	0.0426576	0.128125	0.244726
P441-PWY	0.424641	0.000347536	0.034179	0.0701889	0.0795444	0.000798031	0.13951	0.0308339	0.110898	0.107295	0.00158329	0.0677623	0.023946	0.33954	0.0819524	0.0525919	0.0854907
P562-PWY	0.420894	0.0449447	-0.0807673	0.079865	-0.0874495	0.0445008	0.915794	-0.0813572	0.0834259	-0.122114	0.0511403	0.586326	-0.0947358	0.120804	-0.146692	0.0613475	0.554941
PANTO-PWY	0.447289	0.0161358	0.00774517	0.306189	0.0124978	0.0490724	0.626973	0.00655686	0.400555	-0.00561179	0.534082	0.467674	0.015799	0.111658	-0.003779	0.736998	0.585592
PENTOSE-P-PWY	0.738201	0.0167285	0.0133969	0.579691	0.0520661	0.0212059	0.241511	0.0180963	0.464092	0.026096	0.411642	0.295157	0.0398399	0.211508	0.00314763	0.936347	0.318728
PEPTIDOGLYCANSYN-PWY	0.420894	1.93208e-06	-0.00967402	0.0141597	-0.0196666	1.04176e-07	0.0602228	-0.00951612	0.0179208	-0.0123821	0.0162402	0.284292	-0.00814246	0.117557	-0.0107438	0.0932029	0.319207
PHOSLIPSYN-PWY	0.374433	4.41282e-06	-0.0131801	0.012765	-0.0258407	5.68941e-07	0.083043	-0.0125473	0.0213192	-0.0166695	0.0222428	0.381604	-0.0106728	0.131095	-0.0135616	0.135833	0.403506
POLYAMINSYN3-PWY	0.829126	0.023413	0.0135634	0.622365	0.0570404	0.0453457	0.275117	0.00707472	0.803319	0.0674706	0.098852	0.353414	0.004245	0.907382	0.0338372	0.505493	0.39908
POLYISOPRENSYN-PWY	0.835022	5.02515e-05	0.00220233	0.900433	0.0858229	5.0184e-06	0.00120089	-0.00415249	0.818457	0.0698511	0.00900527	0.0225534	-0.0303861	0.190447	0.0687384	0.0401196	0.0257985
PRPP-PWY	0.987213	0.00144919	0.00225445	0.932764	0.0783642	0.00571432	0.0522203	-0.0078957	0.77152	0.0757437	0.063549	0.119386	-0.0191961	0.586663	0.0613605	0.225072	0.124991
PWY-1269	0.420894	8.57789e-06	0.0472805	0.0584966	0.117751	1.0821e-05	0.0538414	0.036851	0.150227	0.086397	0.0233609	0.345282	0.0283264	0.393085	0.0645103	0.173732	0.360882
PWY-2942	0.421244	2.43635e-07	-0.00648818	0.0905525	-0.0233714	4.13831e-10	0.00137899	-0.00620743	0.111968	-0.0161367	0.00191984	0.0224182	-0.0059769	0.239306	-0.014206	0.0273821	0.0277802
PWY-3001	0.424641	2.54807e-06	-0.00508273	0.134301	-0.0179335	4.33277e-08	0.00584905	-0.00506098	0.145653	-0.0132587	0.00406046	0.0383891	-0.00170742	0.70344	-0.00951185	0.0930328	0.0580405
PWY-5005	0.601353	0.0025397	0.00812723	0.925553	0.177276	0.0354256	0.162903	-0.0473946	0.590611	0.0351205	0.77088	0.933264	-0.105776	0.356176	-0.0471657	0.754706	0.970375
PWY-5022	0.3502	0.000228121	0.089271	0.0407929	0.144143	0.000196647	0.340708	0.0809454	0.0686744	0.0867326	0.116575	0.772128	0.0894355	0.122101	0.0213498	0.754956	0.823112
PWY-5097	0.469789	5.78174e-07	-0.00584124	0.132325	-0.0213191	4.65301e-09	0.003149	-0.00517557	0.189449	-0.0133965	0.00820518	0.0557517	-0.00457286	0.372802	-0.0109419	0.0803001	0.0707678
PWY-5100	0.420894	2.27955e-05	-0.00838712	0.0975381	-0.0231168	4.21293e-06	0.0375766	-0.00805087	0.121419	-0.0171476	0.0161266	0.157038	-0.00534538	0.42569	-0.0153857	0.0845205	0.182496
PWY-5101	0.424641	5.7105e-07	-0.00692193	0.109398	-0.025326	1.21522e-08	0.00275644	-0.00668715	0.134411	-0.0193324	0.00205175	0.0273569	-0.00302809	0.600476	-0.0189434	0.015068	0.03166
PWY-5103	0.424641	5.78174e-07	-0.00648299	0.140183	-0.0261339	1.77883e-08	0.00197534	-0.00619867	0.172143	-0.0211823	0.00125233	0.0195811	-0.00199547	0.733916	-0.0201279	0.0134748	0.0244142
PWY-5104	0.424641	1.41051e-06	-0.00621484	0.205445	-0.0274403	3.02372e-08	0.00215283	-0.00654668	0.196829	-0.0238273	0.000706241	0.00890509	-0.00209833	0.74871	-0.0224331	0.00994035	0.0133569
PWY-5121	0.424641	1.41051e-06	-0.00756229	0.075646	-0.0230463	6.48284e-08	0.00945423	-0.00742237	0.0880106	-0.01706	0.00445008	0.0514098	-0.00534167	0.342174	-0.0148294	0.0427503	0.0699314
PWY-5154	0.819965	0.00174989	-0.00119566	0.964126	0.0765981	0.00282426	0.035121	-0.00548652	0.840176	0.044204	0.229624	0.158129	-0.0191647	0.586454	0.0315984	0.492947	0.167573
PWY-5345	0.569337	0.0100693	0.0753414	0.153286	0.13131	0.0159383	0.461768	0.063706	0.236922	0.12591	0.107298	0.529995	0.0494082	0.480872	0.1207	0.212847	0.585104
PWY-5384	0.935615	4.94934e-06	0.000837054	0.960838	-0.0705554	1.48541e-05	0.00236923	0.00539471	0.756988	-0.0565837	0.0146739	0.0149808	-0.00869221	0.699809	-0.0598858	0.0384258	0.00872361
PWY-5505	0.864472	0.00158521	-0.00134888	0.896088	-0.02857	0.00139226	0.0444057	0.000724727	0.945557	-0.0254699	0.0473818	0.10646	0.00713753	0.604487	-0.0215164	0.179141	0.127715
PWY-5509	0.977348	0.000546964	-0.0023549	0.769963	-0.026999	0.000650992	0.0290123	-0.0017957	0.828373	-0.0222787	0.0502009	0.0885686	-0.00149784	0.889627	-0.0145172	0.29922	0.0990735
PWY-5667	0.420894	2.14389e-05	-0.0104055	0.0256873	-0.0211503	7.55812e-06	0.103128	-0.0100313	0.0361242	-0.0147824	0.0273536	0.307728	-0.00906066	0.144934	-0.0140775	0.092012	0.314289
PWY-5677	0.420894	0.00131582	0.0685767	0.0188403	0.086867	0.00278654	0.655879	0.063619	0.0317858	0.0499031	0.231108	0.993272	0.0699946	0.066416	0.0358422	0.48785	0.990839
PWY-5686	0.424641	1.41051e-06	-0.00721764	0.0640704	-0.0218411	3.37368e-08	0.00784451	-0.00663029	0.097148	-0.0160814	0.00393685	0.0714733	-0.00598876	0.24737	-0.0144877	0.035522	0.0835534
PWY-5695	0.471855	0.00035935	0.0194226	0.185136	0.0589519	1.4358e-05	0.0458535	0.0142616	0.343865	0.0536097	0.00548492	0.167181	0.0084536	0.665541	0.0670348	0.00558099	0.139445
PWY-5837	0.424641	0.00811323	0.0783265	0.184786	0.189482	0.00216787	0.194527	0.0636123	0.289507	0.133952	0.130081	0.445235	0.005446	0.944122	0.125464	0.250509	0.516564
PWY-5838	0.424641	0.00470285	0.0670495	0.16667	0.149824	0.00272823	0.235254	0.0531757	0.280625	0.104794	0.142843	0.531164	0.00872603	0.891241	0.0978358	0.267623	0.605144
PWY-5840	0.424641	0.00459222	0.0671567	0.168796	0.150649	0.00268872	0.233596	0.0533103	0.282637	0.106682	0.137484	0.52054	0.0085487	0.89415	0.10217	0.248992	0.592627
PWY-5845	0.0427686	0.004846	0.161737	0.000978139	0.143013	0.0015477	0.776213	0.162002	0.00130656	0.110596	0.0863498	0.694228	0.118976	0.0666792	0.138381	0.0855138	0.70491
PWY-5850	0.0427686	0.004846	0.161737	0.000978139	0.143013	0.0015477	0.776213	0.162002	0.00130656	0.110596	0.0863498	0.694228	0.118976	0.0666792	0.138381	0.0855138	0.70491
PWY-5860	0.0427686	#N/A	0.170317	0.00087179	0.147833	0.00166311	0.743145	0.171029	0.00113258	0.113161	0.0918534	0.67006	0.124456	0.065584	0.141586	0.0909273	0.678284
PWY-5861	0.424641	0.0054136	0.0718605	0.17155	0.165488	0.00257124	0.218988	0.0578833	0.278783	0.115732	0.140643	0.496204	0.00840462	0.903293	0.105955	0.273957	0.570431
PWY-5862	0.0427686	#N/A	0.170317	0.00087179	0.147833	0.00166311	0.743145	0.171029	0.00113258	0.113161	0.0918534	0.67006	0.124456	0.065584	0.141586	0.0909273	0.678284
PWY-5863	0.424641	0.00811323	0.0779195	0.185168	0.187859	0.00221503	0.196944	0.0631597	0.290872	0.133073	0.130124	0.448643	0.00538233	0.944536	0.124354	0.251594	0.520622
PWY-5896	0.0427686	0.004846	0.161737	0.000978139	0.143013	0.0015477	0.776213	0.162002	0.00130656	0.110596	0.0863498	0.694228	0.118976	0.0666792	0.138381	0.0855138	0.70491
PWY-5897	0.424641	0.0047458	0.0688405	0.168261	0.1551	0.00257462	0.229668	0.0548951	0.279861	0.110065	0.134964	0.511517	0.00863002	0.895607	0.105393	0.246007	0.583474
PWY-5898	0.424641	0.0047458	0.0688405	0.168261	0.1551	0.00257462	0.229668	0.0548951	0.279861	0.110065	0.134964	0.511517	0.00863002	0.895607	0.105393	0.246007	0.583474
PWY-5899	0.424641	0.0047458	0.0688405	0.168261	0.1551	0.00257462	0.229668	0.0548951	0.279861	0.110065	0.134964	0.511517	0.00863002	0.895607	0.105393	0.246007	0.583474
PWY-5913	0.469789	0.00127881	0.0356465	0.125719	0.0841318	0.000317942	0.140599	0.0387886	0.106279	0.0630189	0.055138	0.264228	0.0553064	0.07672	0.0218004	0.592549	0.266923
PWY-5918	0.485739	0.000731297	0.0811893	0.123501	0.1967	0.000297057	0.126903	0.0535841	0.317381	0.178111	0.0215808	0.471495	0.0449222	0.51586	0.158329	0.101193	0.518853
PWY-5989	0.935615	0.0054136	0.00828174	0.815714	0.0983563	0.00714945	0.0784976	-0.00544882	0.880922	0.06004	0.252857	0.465581	-0.0286032	0.542252	-0.00428775	0.947762	0.578461
PWY-6121	0.420894	3.49031e-06	-0.00673222	0.0356658	-0.0152083	2.22699e-07	0.0475425	-0.00642825	0.049179	-0.00813207	0.0472578	0.35735	-0.00470437	0.264568	-0.00463565	0.36051	0.445115
PWY-6122	0.420894	3.32096e-06	-0.00832109	0.0239174	-0.0171051	1.24716e-07	0.0676735	-0.00795757	0.0341591	-0.00829386	0.0643677	0.482484	-0.0063617	0.188864	-0.0044874	0.416603	0.581894
PWY-6123	0.471855	0.000427167	-0.00615593	0.0838213	-0.0141432	2.47288e-05	0.0992909	-0.00620201	0.0843478	-0.00907816	0.0540245	0.256176	-0.00528052	0.255674	-0.00597728	0.304243	0.306473
PWY-6125	0.569337	3.57972e-06	0.0152354	0.314276	0.0824513	1.0447e-07	0.00181753	0.00888477	0.56644	0.0645407	0.00334036	0.0572407	0.000575174	0.977225	0.0481499	0.0789853	0.0699344
PWY-6126	0.420894	1.41051e-06	-0.00945067	0.0229703	-0.0225722	8.10689e-08	0.0249096	-0.0095102	0.0253874	-0.0152066	0.00942532	0.170905	-0.0140667	0.0106946	-0.0125871	0.0855342	0.159813
PWY-6147	0.795263	0.0341161	0.00125892	0.878704	0.0177743	0.021954	0.144111	0.000508783	0.952339	0.0144394	0.197383	0.302583	0.00177173	0.87275	0.0137937	0.326485	0.299433
PWY-6151	0.420894	2.21045e-05	-0.0126549	0.0828031	-0.0341991	3.07253e-06	0.0359923	-0.0118254	0.110462	-0.0312977	0.00273717	0.0571345	-0.0154129	0.109545	-0.0340674	0.00898916	0.0483961
PWY-6163	0.486766	0.000277898	-0.00558326	0.155383	-0.0177783	1.21399e-05	0.0305419	-0.00520765	0.195878	-0.0126041	0.0292414	0.123794	-0.00178876	0.731394	-0.0118115	0.100287	0.145652
PWY-6269	0.97844	0.000520327	-0.00213239	0.790574	-0.0267495	0.000685318	0.0285345	-0.00154969	0.851177	-0.0220108	0.0518204	0.0884067	-0.00155998	0.884755	-0.0141029	0.310496	0.0985083
PWY-6277	0.420894	3.32096e-06	-0.00832109	0.0239174	-0.0171051	1.24716e-07	0.0676735	-0.00795757	0.0341591	-0.00829386	0.0643677	0.482484	-0.0063617	0.188864	-0.0044874	0.416603	0.581894
PWY-6282	0.935615	0.00600858	0.0077075	0.82894	0.0980321	0.00751797	0.0786867	-0.00641888	0.860428	0.059085	0.261838	0.475147	-0.0297207	0.52797	-0.00577413	0.929892	0.589989
PWY-6317	0.420894	0.000205	-0.0107636	0.0979746	-0.0239305	4.37706e-05	0.127954	-0.00918209	0.167823	-0.0198529	0.0180029	0.285778	-0.00820496	0.343156	-0.0226458	0.0305509	0.261965
PWY-6353	0.471855	0.000491632	0.0186598	0.156781	0.0423047	0.00132832	0.203949	0.0183305	0.175075	0.0561369	0.00309642	0.0890756	0.0289013	0.0999491	0.0694225	0.00339907	0.0686454
PWY-6385	0.420894	2.54807e-06	-0.00908287	0.0221935	-0.0195109	1.9838e-07	0.0527251	-0.00903133	0.0254408	-0.0127166	0.0152705	0.223875	-0.00737084	0.158863	-0.0111838	0.0861694	0.252444
PWY-6386	0.421681	2.41145e-06	-0.00876462	0.0306086	-0.0202553	1.86189e-07	0.0380993	-0.00883065	0.0321463	-0.0131935	0.0151103	0.175894	-0.00668973	0.20996	-0.0112056	0.0970151	0.204841
PWY-6387	0.420894	2.61155e-06	-0.00940425	0.0181436	-0.0190037	2.42028e-07	0.0718706	-0.00922593	0.0228124	-0.0116769	0.0228814	0.326586	-0.00761228	0.14672	-0.0101483	0.111683	0.364912
PWY-6467	0.511714	5.95689e-05	0.0254997	0.373	0.107471	0.000244238	0.0454108	0.0189257	0.521113	0.0836428	0.0457067	0.17951	-0.00305328	0.936011	0.0809063	0.122326	0.183651
PWY-6471	0.420894	1.85055e-05	-0.0271235	0.0731806	-0.0661793	1.58895e-05	0.0685262	-0.0267585	0.0861118	-0.0425186	0.0472921	0.231603	-0.0356916	0.0772618	-0.0605087	0.0242975	0.162884
PWY-6519	0.563623	0.000104372	0.00311604	0.928404	0.110893	0.000497435	0.0214113	-0.00632644	0.859021	0.00224483	0.959696	0.470836	-0.0110671	0.81117	-0.0467161	0.398893	0.537223
PWY-6545	0.86774	6.93948e-05	0.00644786	0.650186	0.0526863	0.00486384	0.0536984	-0.0010844	0.940377	0.0209427	0.433117	0.597826	-0.0117226	0.533825	0.00782638	0.814961	0.635826
PWY-6572	0.488883	0.00470285	0.0387158	0.53698	0.157157	0.00726067	0.165961	0.0278756	0.664609	0.0233909	0.773813	0.624755	0.026971	0.747536	0.0172529	0.86601	0.634892
PWY-6590	0.043496	0.00346976	0.170015	0.00118991	0.191741	0.000502174	0.774356	0.180553	0.000802875	0.110689	0.156375	0.959316	0.170464	0.0139999	0.117054	0.232383	0.931476
PWY-6609	0.420894	2.06152e-06	-0.0119825	0.0251321	-0.033431	3.57176e-07	0.0115994	-0.0118662	0.0299958	-0.023938	0.00962463	0.0735262	-0.0132702	0.0621797	-0.0192922	0.0936695	0.0748182
PWY-6628	0.420894	0.0188964	0.0509841	0.0415689	0.0560396	0.0239348	0.885823	0.0487361	0.0575189	0.0375531	0.28608	0.844343	0.0494227	0.138536	0.0251777	0.56829	0.798782
PWY-6629	0.3502	0.0155338	0.238105	0.043185	0.319925	0.00294429	0.604914	0.202181	0.0944666	0.303708	0.0490893	0.917789	0.193989	0.217294	0.217908	0.24869	0.960519
PWY-6630	0.420894	0.0183882	0.0510024	0.0396983	0.0553957	0.0243571	0.899825	0.0487713	0.0551015	0.0369621	0.289695	0.833304	0.0498748	0.131444	0.0242506	0.579435	0.78707
PWY-6700	0.70468	0.000470847	0.00331539	0.809172	0.0467616	0.000161409	0.0179947	-0.00177421	0.899677	0.0298067	0.0925428	0.207053	-0.0145537	0.424432	0.0334114	0.131616	0.207068
PWY-6703	0.894485	0.00194659	0.0031656	0.812293	0.0414304	0.000856578	0.0350289	-0.00346506	0.799025	0.0287695	0.106933	0.322554	-0.00811297	0.645848	0.0316208	0.155969	0.294563
PWY-6737	0.822285	0.000902886	-0.0041304	0.486118	-0.0230261	0.00034169	0.031551	-0.00308482	0.612363	-0.0194001	0.0355421	0.0874576	-0.00542869	0.492951	-0.0201601	0.0786066	0.0842363
PWY-6749	0.606151	0.00161062	-0.026996	0.397656	-0.10127	0.00414535	0.121557	-0.0299023	0.363079	-0.0700254	0.164374	0.20142	-0.0459587	0.278753	-0.0933449	0.135871	0.137972
PWY-6895	0.3502	0.000205	0.0401921	0.0345703	0.0707827	0.000504386	0.272428	0.0356016	0.0677522	0.0579058	0.0474238	0.474076	0.0462294	0.0679348	0.0501624	0.165398	0.421612
PWY-6969	0.424641	6.27187e-06	0.0176944	0.294537	0.0714351	4.96609e-05	0.0275778	0.0151292	0.384631	0.0352127	0.153933	0.269786	0.012091	0.593434	0.00885529	0.773905	0.300829
PWY-7111	0.86774	5.18681e-05	-0.00391341	0.549224	-0.0286846	1.40376e-05	0.00756074	-0.00287216	0.669665	-0.0246348	0.00903983	0.0520363	0.00288861	0.741115	-0.0204214	0.0822648	0.0638549
PWY-7184	0.606151	4.81339e-06	0.0152009	0.338334	0.0840919	1.69097e-07	0.0021699	0.00874549	0.590748	0.0668514	0.00342447	0.0580542	0.00276381	0.896097	0.0511236	0.0725878	0.0687756
PWY-7187	0.822285	0.011246	0.00638765	0.498577	0.0257373	0.00715801	0.150933	0.00367532	0.704713	0.0255372	0.0641364	0.38669	0.00150383	0.904823	0.0139011	0.418849	0.433065
PWY-7196	0.569337	3.49031e-06	0.0158777	0.329426	0.0871628	1.54322e-07	0.00206426	0.00893953	0.591229	0.065519	0.00538354	0.0751522	0.00136987	0.949544	0.0489253	0.0956727	0.0880347
PWY-7197	0.648086	6.5155e-06	0.0141511	0.410283	0.0894146	4.81346e-07	0.00225365	0.00667408	0.704567	0.0677243	0.00727072	0.068914	-0.000421248	0.985317	0.0459075	0.143967	0.0826074
PWY-7198	0.424641	0.00811323	0.0366851	0.102999	0.0314984	0.156906	0.869977	0.0379671	0.101714	0.0207452	0.519558	0.697386	0.0407288	0.175457	-0.0182952	0.648133	0.573317
PWY-7199	0.822285	0.0291951	-0.00611507	0.388487	-0.0249469	0.00527258	0.104532	-0.00663767	0.363037	-0.0132152	0.302787	0.277642	-0.0158032	0.0924099	-0.00749561	0.639639	0.243211
PWY-7200	0.864886	0.000199267	0.00551864	0.665208	0.0526957	3.37698e-05	0.00866485	-0.000608819	0.962725	0.0422945	0.0199507	0.132629	-0.0109074	0.519661	0.0297244	0.189475	0.163042
PWY-7208	0.424641	1.85055e-05	-0.00861558	0.0365577	-0.0171136	5.98493e-06	0.123543	-0.00876141	0.0369722	-0.0103151	0.0515368	0.37577	-0.00762584	0.160488	-0.00882958	0.181285	0.39519
PWY-7210	0.420894	0.00907354	0.0344362	0.0870699	0.0274455	0.172009	0.806216	0.0361476	0.0813533	0.0184334	0.526313	0.660792	0.0417611	0.120135	-0.0165843	0.647017	0.554481
PWY-7211	0.884722	3.48987e-05	0.00570751	0.66133	0.0567353	2.82354e-05	0.00668614	0.00418234	0.755046	0.0424544	0.0283711	0.0549354	-0.00202891	0.907397	0.0154176	0.519654	0.0783346
PWY-7219	0.420894	5.71877e-06	-0.00938542	0.0190246	-0.0194117	4.86907e-07	0.0676885	-0.00897688	0.0277268	-0.0147342	0.00673574	0.215805	-0.00853717	0.10633	-0.011936	0.0762294	0.237253
PWY-7220	0.70468	0.0100693	-0.00660566	0.37546	-0.0232451	0.00261398	0.122078	-0.00705307	0.358483	-0.0107106	0.32847	0.459516	-0.020177	0.0402397	-0.0080909	0.554689	0.392028
PWY-7221	0.420894	1.41051e-06	-0.00739939	0.0466202	-0.0194001	2.25608e-07	0.0217794	-0.00676516	0.0752909	-0.0143187	0.00688029	0.136374	-0.00649815	0.186978	-0.0134222	0.0415205	0.132576
PWY-7222	0.70468	0.0100693	-0.00660566	0.37546	-0.0232451	0.00261398	0.122078	-0.00705307	0.358483	-0.0107106	0.32847	0.459516	-0.020177	0.0402397	-0.0080909	0.554689	0.392028
PWY-7228	0.562354	3.49031e-06	0.0165098	0.300991	0.0876137	8.89057e-08	0.0017756	0.0099229	0.543786	0.0682688	0.00330037	0.056505	0.00151951	0.942994	0.0509265	0.0786083	0.0689638
PWY-7229	0.420894	5.78174e-07	-0.00878607	0.0244193	-0.0214728	2.23446e-08	0.0188385	-0.00859095	0.0310745	-0.0141728	0.0079589	0.161146	-0.0119331	0.0210505	-0.0115729	0.0823892	0.155084
PWY-7254	0.485739	0.00748909	0.0637051	0.151164	0.126301	0.00434612	0.317777	0.0562825	0.216484	0.134091	0.0354292	0.382238	0.0336936	0.567669	0.0903322	0.254279	0.457649
PWY-7323	0.822285	0.00270306	0.010176	0.548389	0.0591758	0.00180367	0.0560533	0.00365051	0.833828	0.0390279	0.151882	0.35326	0.00493891	0.827079	0.0369106	0.279548	0.323184
PWY-7328	0.421681	0.00346976	0.062739	0.0961665	0.113012	0.00190927	0.335518	0.0605288	0.112067	0.0638707	0.208553	0.550666	0.076458	0.122506	0.0866189	0.166765	0.511578
PWY-7392	0.840347	0.000488425	-0.00557482	0.907214	0.148837	0.000642701	0.0165024	-0.0337282	0.486372	0.147577	0.0184681	0.0968822	-0.0538193	0.388729	0.156263	0.0433791	0.107531
PWY-7400	0.420894	3.98438e-05	-0.0119532	0.0508336	-0.0228148	4.39613e-05	0.184681	-0.0109996	0.0804453	-0.0205548	0.0101478	0.399952	-0.00153365	0.847523	-0.0221349	0.0263261	0.486119
PWY-7456	0.771602	0.0319748	-0.00680089	0.812427	0.0589877	0.0162705	0.0789481	-0.0197904	0.500461	0.0511984	0.148101	0.333393	-0.0218028	0.567848	0.0464485	0.295272	0.332081
PWY-7539	0.589811	0.0354383	0.00531332	0.497851	0.0172896	0.0146517	0.254435	0.00487194	0.545679	0.00741055	0.465784	0.687424	0.00708379	0.499643	0.0058112	0.648712	0.668011
PWY-7560	0.420894	1.93208e-06	-0.00701991	0.117276	-0.0233355	7.27732e-08	0.00813494	-0.00692467	0.131078	-0.0193495	0.00158244	0.027631	-0.00404883	0.493961	-0.0173462	0.0191267	0.0416354
PWY-7664	0.935615	0.00563818	0.00717668	0.83348	0.0961247	0.00591896	0.0695463	-0.00671855	0.847449	0.0595262	0.235081	0.4456	-0.0297072	0.509677	-0.00193907	0.975237	0.555693
PWY-841	0.640276	5.32442e-06	0.0103304	0.396143	0.0643578	1.99944e-07	0.0017661	0.0049869	0.688692	0.0503617	0.00415277	0.0582956	-0.00181272	0.910804	0.0381362	0.0818386	0.0700437
PWY0-1241	0.471855	0.000731297	0.0567234	0.131553	0.127317	0.00251214	0.214418	0.0552928	0.151762	0.126349	0.0367161	0.187115	0.0444604	0.374204	0.111888	0.138865	0.192768
PWY0-1296	0.886121	1.62057e-05	-0.00548923	0.532797	-0.0364326	2.07838e-05	0.0113727	-0.00281117	0.755317	-0.0257854	0.0344808	0.095398	-0.00277123	0.813181	-0.0213197	0.160666	0.0918514
PWY0-1297	0.442548	1.12917e-06	-0.0131555	0.111919	-0.0479346	4.90338e-08	0.00376609	-0.0116521	0.170841	-0.0292742	0.0176076	0.100054	-0.00966505	0.381727	-0.028673	0.062612	0.0975162
PWY0-1298	0.469789	1.63781e-06	-0.0137382	0.0720759	-0.0392686	3.61157e-07	0.0177779	-0.0123672	0.115554	-0.0234182	0.0310502	0.224119	-0.00886269	0.385207	-0.0218912	0.106667	0.236839
PWY0-1319	0.420894	2.14389e-05	-0.0104055	0.0256873	-0.0211503	7.55812e-06	0.103128	-0.0100313	0.0361242	-0.0147824	0.0273536	0.307728	-0.00906066	0.144934	-0.0140775	0.092012	0.314289
PWY0-1415	0.420894	0.000144402	0.0990903	0.0423693	0.210443	3.23855e-05	0.112123	0.0770043	0.120684	0.173743	0.0158743	0.497811	0.0556139	0.385739	0.145675	0.102888	0.559725
PWY0-1479	0.983396	0.00748909	0.00792427	0.820875	0.0833563	0.0200647	0.133846	0.00489447	0.892391	0.0575166	0.266114	0.309538	0.00901578	0.848045	0.0180701	0.778317	0.297862
PWY0-162	0.584786	3.49031e-06	0.0130544	0.348722	0.0754974	1.21442e-07	0.00164966	0.0070418	0.621145	0.0578468	0.00424001	0.061371	0.00050237	0.978368	0.0425955	0.0912848	0.072854
PWY0-166	0.977348	0.000127125	0.00284758	0.794171	0.0474594	9.98748e-06	0.00348458	-0.00240881	0.82918	0.0373699	0.0148052	0.0759656	-0.00814773	0.574974	0.0237565	0.213773	0.095585
PWY0-845	0.583455	0.000237654	0.0147287	0.744269	0.129078	0.000855207	0.0521651	0.016243	0.722803	0.0166926	0.753629	0.28807	0.0151321	0.799681	0.0218137	0.742336	0.293576
PWY0-862	0.935615	0.00411272	0.00650264	0.851532	0.111172	0.00104164	0.0309598	-0.00905654	0.798658	0.0803754	0.0978414	0.277723	-0.0355473	0.437735	0.0341191	0.572815	0.349221
PWY490-3	0.466598	0.00125844	-0.0173031	0.355062	-0.06651	0.00142139	0.0811414	-0.0146164	0.447994	-0.0453396	0.12804	0.267344	-0.01895	0.447037	-0.0362959	0.3281	0.254482
PWY4FS-7	0.3502	2.8373e-06	-0.0158923	0.00747574	-0.0305364	6.88801e-07	0.0839772	-0.0152624	0.0127027	-0.0190205	0.0284436	0.427568	-0.0142147	0.0736752	-0.0157816	0.145421	0.43264
PWY4FS-8	0.3502	2.8373e-06	-0.0158923	0.00747574	-0.0305364	6.88801e-07	0.0839772	-0.0152624	0.0127027	-0.0190205	0.0284436	0.427568	-0.0142147	0.0736752	-0.0157816	0.145421	0.43264
PWYG-321	0.973386	0.004846	0.00452935	0.891402	0.0926272	0.00707661	0.0665032	-0.00827856	0.807648	0.0528353	0.284592	0.438096	-0.0272508	0.534819	-0.0112865	0.854419	0.550872
PYRIDNUCSAL-PWY	0.606151	1.53549e-05	-0.00415128	0.384915	-0.0239648	7.94172e-07	0.00349127	-0.00231768	0.633896	-0.0221816	0.00133171	0.0182274	-0.0020982	0.740527	-0.0158219	0.0609218	0.0274935
PYRIDNUCSYN-PWY	0.420894	0.00319334	-0.00507014	0.323038	-0.0238986	8.90837e-05	0.0192418	-0.00470698	0.373954	-0.0220638	0.0113257	0.0386967	-0.00244937	0.716118	-0.0179475	0.0923293	0.0606688
PYRIDOXSYN-PWY	0.558046	0.000232015	0.0220883	0.629118	0.135191	0.000596721	0.0583397	0.0231476	0.618553	0.0248703	0.645929	0.305183	0.0184573	0.760541	0.0299702	0.657552	0.310186
SALVADEHYPOX-PWY	0.648086	0.00549474	0.0203067	0.294292	0.048641	0.012227	0.302017	0.0224148	0.258759	0.0756495	0.00674222	0.0834844	0.0359658	0.163144	0.0984088	0.00476984	0.0654638
SER-GLYSYN-PWY	0.636936	0.000228121	-0.00577319	0.187543	-0.0197967	2.81969e-05	0.0297538	-0.00627396	0.159455	-0.0150405	0.0253363	0.0562399	-0.0053613	0.354239	-0.0143438	0.082688	0.0706845
SO4ASSIM-PWY	0.606151	0.000569367	0.0226036	0.445205	0.0927923	0.00103904	0.0855296	0.0190533	0.532362	0.0528106	0.187033	0.365956	-0.0228194	0.563114	0.0547459	0.274441	0.434679
SULFATE-CYS-PWY	0.606151	0.000899524	0.0170172	0.509948	0.0768837	0.00185708	0.0930668	0.0136534	0.607951	0.0386885	0.268386	0.415608	-0.0218955	0.524953	0.0403635	0.3562	0.488839
TCA	0.421681	9.04286e-05	0.0243662	0.168013	0.0683544	0.000214397	0.0853856	0.0257228	0.158079	0.0378034	0.141814	0.298552	0.0329107	0.165266	-0.00015017	0.996248	0.323436
THISYN-PWY	0.542963	0.000194647	0.0139262	0.402218	0.0745292	2.7442e-05	0.0129223	0.0102401	0.550372	0.0639854	0.0115804	0.0629898	0.00608696	0.783515	0.0818313	0.00964001	0.0501998
THRESYN-PWY	0.424641	0.00486512	-0.00475475	0.181299	-0.0129469	5.47213e-05	0.0839594	-0.00496006	0.168487	-0.00860285	0.0571345	0.184965	-0.00214152	0.644473	-0.0029262	0.596773	0.276472
TRNA-CHARGING-PWY	0.420894	1.41051e-06	-0.00946968	0.0162265	-0.0211285	3.68126e-08	0.0314921	-0.00918573	0.0224016	-0.0143812	0.00736071	0.173402	-0.00879329	0.0918544	-0.0111877	0.0915219	0.201638
UDPNAGSYN-PWY	0.420894	5.14429e-05	-0.0256229	0.0120579	-0.0393597	0.000187872	0.347288	-0.0261637	0.0127361	-0.0302082	0.0442833	0.546472	-0.0191828	0.157289	-0.0349657	0.0636767	0.527536
VALSYN-PWY	0.511714	5.7105e-07	-0.00535424	0.200609	-0.0250029	7.05936e-09	0.000992314	-0.00483422	0.263243	-0.019694	0.00121615	0.0140077	-0.00113255	0.839502	-0.0179874	0.0173689	0.0180287
PPGPPMET-PWY	#N/A	0.000109785	0.265196	0.0157434	0.421832	3.01535e-05	0.287758	0.243664	0.0302459	0.23444	0.102366	0.948332	0.195863	0.177298	0.251402	0.146787	0.99444

## Sheet: Diet cohort
	Linear models
	Unadjusted model					Diet adjusted model					Cov adjusted model					Cov + diet adjusted model					Cov + med adjusted model					Cov + med + diet adjusted model
	Afr Sur		SA Sur		Combined	Afr Sur		SA Sur		Combined	Afr Sur		SA Sur		Combined	Afr Sur		SA Sur		Combined	Afr Sur		SA Sur		Combined	Afr Sur		SA Sur		Combined
	Coefficient T2D	p-value T2D	Coefficient T2D	p-value T2D	p-value T2D:Ethnicity	Coefficient T2D	p-value T2D	Coefficient T2D	p-value T2D	p-value T2D:Ethnicity	Coefficient T2D	p-value T2D	Coefficient T2D	p-value T2D	p-value T2D:Ethnicity	Coefficient T2D	p-value T2D	Coefficient T2D	p-value T2D	p-value T2D:Ethnicity	Coefficient T2D	p-value T2D	Coefficient T2D	p-value T2D	p-value T2D:Ethnicity	Coefficient T2D	p-value T2D	Coefficient T2D	p-value T2D	p-value T2D:Ethnicity
1CMET2-PWY	-0.0154265	0.0124025	-0.00661366	0.187067	0.267993	-0.0154391	0.0142878	-0.00758136	0.148351	0.312965	-0.0159689	0.00936456	0.00144047	0.852029	0.0539084	-0.0162471	0.00949081	0.00128263	0.869309	0.0526133	-0.00980368	0.2163	0.0109943	0.180148	0.0899006	-0.00992472	0.218503	0.00996663	0.234606	0.0906314
ANAGLYCOLYSIS-PWY	-0.0144143	0.077034	-0.0141582	0.0327655	0.980541	-0.0146465	0.0784773	-0.0157969	0.0220426	0.944073	-0.0151232	0.0672659	-0.00523607	0.606472	0.331827	-0.0154515	0.0669573	-0.00459355	0.652702	0.301089	-0.00127891	0.905526	-0.000398438	0.971423	0.49027	-0.00135124	0.902233	-0.000428843	0.969798	0.461736
ARG+POLYAMINE-SYN	0.0165533	0.777672	0.0182175	0.66656	0.981262	0.0180046	0.763763	0.0452526	0.294075	0.842088	0.0237693	0.687834	0.0128431	0.842381	0.756909	0.0264615	0.661445	0.0189773	0.768729	0.766699	-0.0574139	0.473256	-0.026	0.731243	0.778944	-0.0540853	0.509286	-0.0124233	0.873172	0.788704
ARGSYN-PWY	-0.0338519	0.0114944	-0.0108911	0.2394	0.141921	-0.0338788	0.0133511	-0.0149856	0.11795	0.192702	-0.0339135	0.0121864	0.00287728	0.838154	0.0337213	-0.0344352	0.0127536	0.00228704	0.87082	0.0335469	-0.0197769	0.269948	0.0128474	0.426272	0.0415111	-0.0202588	0.269562	0.00999443	0.54371	0.043186
ARGSYNBSUB-PWY	-0.0354778	0.0134771	-0.0109457	0.293849	0.155639	-0.0354416	0.0157175	-0.0153806	0.153918	0.214412	-0.0355513	0.0139214	0.00586964	0.711392	0.0307445	-0.0360864	0.014513	0.00569751	0.718979	0.0296417	-0.0207499	0.279539	0.0155224	0.3915	0.0405105	-0.0210674	0.28275	0.0128729	0.484655	0.0415936
ARO-PWY	-0.0162768	0.0750545	-0.0153827	0.0375334	0.939275	-0.0163282	0.0805544	-0.0172864	0.0249189	0.972004	-0.0164211	0.0779261	0.00207289	0.852212	0.184192	-0.0167239	0.0787755	0.00247829	0.824431	0.172735	-0.00226965	0.852699	0.00847578	0.497313	0.231135	-0.00239389	0.848221	0.00761279	0.550193	0.224787
BIOTIN-BIOSYNTHESIS-PWY	0.125329	0.0324608	0.0370328	0.479523	0.275793	0.124985	0.0366458	0.0337068	0.537733	0.294913	0.129604	0.0264998	-0.0741112	0.356744	0.021094	0.129895	0.0293028	-0.0832739	0.305253	0.0186779	0.028536	0.709135	-0.185278	0.0416548	0.0149173	0.0262964	0.73666	-0.213368	0.0232073	0.0131152
BRANCHED-CHAIN-AA-SYN-PWY	-0.00805366	0.420513	-0.0191101	0.0178057	0.389451	-0.00820046	0.422215	-0.0220004	0.00830845	0.319044	-0.00827524	0.421307	-0.00915362	0.452458	0.986906	-0.00846511	0.421178	-0.00839535	0.491911	0.979875	0.00579312	0.673237	-0.00707233	0.608979	0.815281	0.00582839	0.678764	-0.00780122	0.580673	0.823817
CALVIN-PWY	-0.00556184	0.493144	-0.0130155	0.0289222	0.449078	-0.00599698	0.467773	-0.0125529	0.0412683	0.463357	-0.00578936	0.483957	-0.00277214	0.760623	0.740452	-0.00621339	0.460764	-0.000875338	0.923175	0.629297	0.0029391	0.791726	0.0023297	0.815538	0.839672	0.00259302	0.819613	0.00564952	0.579617	0.734985
CENTFERM-PWY	0.200425	0.0707044	0.312155	0.000509646	0.427289	0.198343	0.0777566	0.242985	0.00533726	0.567187	0.191852	0.0902634	0.170915	0.203746	0.891693	0.188712	0.100864	0.178087	0.17084	0.855797	0.152239	0.309314	0.0744646	0.631656	0.738096	0.143032	0.34663	0.0699039	0.651565	0.727063
COA-PWY	-0.0145392	0.0661924	-0.00833712	0.207525	0.552161	-0.0150566	0.0607386	-0.00700667	0.310103	0.500536	-0.014751	0.064714	0.00164837	0.87077	0.138003	-0.0154966	0.0542974	0.00217581	0.832875	0.113915	-0.00631351	0.554147	0.0114908	0.286925	0.162531	-0.00680867	0.526884	0.011983	0.287667	0.13722
COBALSYN-PWY	0.00639514	0.754465	-0.0219597	0.117437	0.236864	0.00582669	0.779243	-0.0213455	0.144192	0.232945	0.00793056	0.705403	-0.0139351	0.52237	0.427355	0.0073107	0.732031	-0.0114015	0.605248	0.479665	0.0155435	0.593184	-0.00822148	0.736595	0.356171	0.0156485	0.598173	-0.00518615	0.838449	0.392232
CODH-PWY	0.137116	0.1975	-0.0742907	0.429373	0.14946	0.137113	0.205394	-0.0697262	0.472963	0.182528	0.136702	0.199929	-0.00581028	0.967541	0.178478	0.137635	0.204436	-0.0260354	0.856086	0.157029	-0.0289529	0.835763	-0.139438	0.401282	0.107777	-0.0345473	0.808374	-0.201995	0.237755	0.093632
COLANSYN-PWY	0.0436133	0.162953	-0.00274418	0.909317	0.23857	0.0444334	0.16417	0.0058577	0.813632	0.296486	0.0461492	0.14629	-0.0310803	0.403622	0.0636804	0.0472269	0.145718	-0.0331506	0.373154	0.0565204	0.0144015	0.737803	-0.0464919	0.283698	0.0553256	0.0153216	0.727911	-0.0557502	0.211701	0.0482909
COMPLETE-ARO-PWY	-0.016354	0.0749563	-0.0152181	0.039001	0.922866	-0.016453	0.0794753	-0.0171903	0.0252184	0.986102	-0.0165392	0.0773297	0.00192046	0.862587	0.182472	-0.0168824	0.077283	0.0023099	0.835692	0.169626	-0.00256155	0.835184	0.0083992	0.500115	0.230269	-0.00269514	0.830432	0.00753489	0.553144	0.222232
DAPLYSINESYN-PWY	-0.0292435	0.0581466	-0.0162909	0.0785623	0.437333	-0.0289082	0.0666799	-0.020821	0.028633	0.571054	-0.0286623	0.0674343	0.00397671	0.773609	0.121223	-0.0288195	0.0721414	0.00437473	0.746333	0.11695	-0.00851628	0.680067	0.0138226	0.384996	0.137282	-0.00840655	0.691365	0.01317	0.404663	0.136091
DENOVOPURINE2-PWY	0.0158839	0.567766	0.0276387	0.124569	0.708864	0.0181625	0.52034	0.033863	0.0636754	0.671455	0.0165071	0.562909	0.0163772	0.54726	0.951287	0.0183268	0.528641	0.0113752	0.674332	0.933251	-0.0149651	0.699322	0.00319722	0.918825	0.904096	-0.0120302	0.761106	-0.00778031	0.807432	0.979086
DTDPRHAMSYN-PWY	0.00749085	0.489811	-0.0104965	0.293529	0.242474	0.00756966	0.491868	-0.0161171	0.116974	0.192652	0.00677334	0.53923	-0.001537	0.919155	0.480012	0.00701014	0.53113	-0.00319138	0.833688	0.442872	0.0171036	0.252124	0.000221836	0.989774	0.326837	0.0171165	0.261304	-0.00604863	0.731922	0.29084
FASYN-ELONG-PWY	0.00944049	0.8288	0.04486	0.267532	0.568544	0.00866136	0.846035	0.059208	0.153737	0.450012	0.0160833	0.711032	-0.0174531	0.775889	0.51871	0.0163903	0.711737	-0.0238802	0.692349	0.48355	-0.0651714	0.25371	-0.0680708	0.342509	0.517856	-0.0662882	0.256193	-0.0877557	0.22456	0.485127
FASYN-INITIAL-PWY	0.126812	0.076901	0.0160299	0.795004	0.252561	0.118315	0.100642	0.0421254	0.509927	0.393535	0.139603	0.0438844	-0.0308217	0.745604	0.0515416	0.133177	0.0563755	-0.0228407	0.810671	0.069441	0.031158	0.732492	-0.159943	0.140675	0.0498266	0.0182142	0.842671	-0.150852	0.177918	0.0693484
FERMENTATION-PWY	0.0144353	0.578818	0.0405202	0.0406051	0.41925	0.0173428	0.509155	0.0361628	0.0762705	0.510141	0.0159925	0.536077	0.0287905	0.343648	0.969258	0.019816	0.44299	0.0220199	0.468261	0.781769	-0.00818262	0.815119	0.0222169	0.526936	0.943083	-0.00356783	0.918587	0.0084698	0.814596	0.878069
GLUCARDEG-PWY	0.165679	0.0749433	0.157618	0.0467514	0.948039	0.17151	0.0704432	0.153392	0.0639187	0.907119	0.160815	0.0925837	0.0192555	0.872361	0.451005	0.166355	0.0882043	0.0102132	0.933186	0.406925	0.0261674	0.835499	-0.0202576	0.885662	0.489699	0.0325707	0.800143	-0.0562147	0.701861	0.428634
GLUCONEO-PWY	0.00682318	0.672582	-0.0039912	0.828027	0.68709	0.00772952	0.637758	-0.00634447	0.73914	0.668064	0.00837366	0.604628	-0.021927	0.440595	0.233437	0.00961495	0.557199	-0.0267685	0.349915	0.184978	-0.0205331	0.340292	-0.0520325	0.115274	0.158389	-0.0195628	0.369244	-0.0701825	0.0383909	0.116748
GLUTORN-PWY	-0.0350221	0.0205961	-0.00957337	0.421144	0.18444	-0.0344634	0.0254227	-0.0144034	0.242828	0.251418	-0.0351251	0.0201784	0.00628736	0.729397	0.0611534	-0.0352203	0.0228245	0.00578356	0.750589	0.0660211	-0.0256939	0.202659	0.0154971	0.446692	0.0893608	-0.0257808	0.212868	0.0107843	0.602378	0.103582
GLYCOCAT-PWY	0.00266278	0.857898	-0.0179035	0.15415	0.3001	0.00360971	0.811391	-0.0249647	0.0531183	0.205493	0.00173028	0.909754	-0.00455016	0.811621	0.687717	0.00278761	0.857505	-0.00551077	0.772279	0.624938	0.0161161	0.44094	-0.00491196	0.823755	0.530469	0.0174784	0.413005	-0.0101805	0.64942	0.460907
GLYCOGENSYNTH-PWY	-0.0166718	0.312284	-0.0230828	0.0777468	0.760428	-0.0166892	0.32248	-0.0277001	0.0411111	0.666804	-0.0169695	0.317562	0.00216699	0.913287	0.595567	-0.0170982	0.325079	0.00305993	0.877381	0.576395	0.00712728	0.754011	0.0079133	0.724687	0.658663	0.0070541	0.762544	0.0066043	0.771493	0.650307
GLYCOLYSIS-E-D	0.05677	0.252302	0.0645359	0.167036	0.913074	0.0538894	0.284761	0.0850148	0.0780091	0.762704	0.0607882	0.230356	0.0672903	0.348775	0.965932	0.0581902	0.259389	0.0674209	0.351049	0.921131	-0.0670415	0.300341	0.0141193	0.865308	0.97905	-0.0713089	0.280837	0.0150538	0.860836	0.924806
HEME-BIOSYNTHESIS-II	0.248114	0.0363245	0.213808	0.0236375	0.819372	0.239685	0.0460874	0.241969	0.0141809	0.929811	0.253354	0.0378439	0.108373	0.435993	0.358209	0.244667	0.0481554	0.123405	0.381278	0.431261	0.155569	0.319961	0.113755	0.485415	0.55393	0.141774	0.373354	0.16327	0.33503	0.661341
HEMESYN2-PWY	0.0496797	0.447446	0.127381	0.0365125	0.402671	0.0465706	0.484417	0.129364	0.0424497	0.363359	0.0443337	0.50643	0.087581	0.344643	0.762256	0.0423316	0.534035	0.0860721	0.361714	0.736158	-0.0633434	0.474296	0.0462019	0.645404	0.556979	-0.0704936	0.433961	0.0601511	0.566417	0.508026
HISDEG-PWY	0.0664138	0.354058	0.0715282	0.186226	0.954039	0.0698593	0.338267	0.0528771	0.336598	0.977334	0.0627604	0.392016	-0.0103324	0.901423	0.542195	0.0657657	0.37913	-0.0349218	0.671974	0.440578	0.0183772	0.855303	-0.0112669	0.907934	0.475125	0.0205453	0.842112	-0.0697983	0.482327	0.38238
HISTSYN-PWY	-0.00987267	0.3764	-0.020902	0.0140039	0.424897	-0.00994339	0.38357	-0.0222635	0.0115798	0.39066	-0.00952746	0.406345	-0.00876111	0.495866	0.92976	-0.00974266	0.40662	-0.00724269	0.575418	0.978746	0.00133175	0.932206	-0.00536119	0.708476	0.756407	0.00122011	0.939445	-0.00434509	0.76804	0.778438
ILEUSYN-PWY	-0.00646548	0.517388	-0.0174883	0.0192405	0.368161	-0.00662683	0.516159	-0.0197984	0.010425	0.311013	-0.00679215	0.508501	-0.00692328	0.540098	0.978398	-0.00696191	0.507589	-0.00602983	0.593849	0.936412	0.0068924	0.617364	-0.00257109	0.841501	0.901875	0.0068972	0.625719	-0.00232235	0.859535	0.92404
KDO-NAGLIPASYN-PWY	0.348042	0.0920887	0.501322	0.00198837	0.552644	0.354611	0.089458	0.465655	0.00572022	0.679069	0.319394	0.125339	0.0470564	0.844151	0.538444	0.324226	0.123373	0.0251219	0.917684	0.490513	0.152272	0.575333	0.0756806	0.78007	0.854019	0.16714	0.54671	0.0616314	0.827685	0.800329
NAD-BIOSYNTHESIS-II	0.0897752	0.241187	0.105702	0.106989	0.87673	0.0914231	0.240853	0.090636	0.182462	0.972748	0.0834275	0.283879	0.049276	0.620836	0.981936	0.0842042	0.287556	0.0354402	0.725045	0.919837	0.0360479	0.7218	0.0628862	0.556668	0.651483	0.0379921	0.714378	0.0560869	0.615751	0.689261
NAGLIPASYN-PWY	0.0880222	0.169412	0.0561831	0.267461	0.696508	0.0898663	0.166681	0.0734022	0.154978	0.836889	0.0940054	0.14662	-0.0111096	0.884058	0.171946	0.0968552	0.139352	-0.0222635	0.767335	0.138403	-0.0318761	0.705772	-0.0496663	0.578848	0.169662	-0.0324065	0.703806	-0.0810284	0.370675	0.135889
NONMEVIPP-PWY	-0.0098631	0.351912	-0.0185447	0.0225346	0.510318	-0.0101618	0.347472	-0.0193727	0.0220221	0.484558	-0.00988949	0.363152	-0.007218	0.562292	0.970225	-0.010411	0.347878	-0.00574806	0.645387	0.893126	0.00202829	0.889586	-0.0026052	0.840988	0.761923	0.00174033	0.907136	-0.00240306	0.855228	0.806901
NONOXIPENT-PWY	-0.00999636	0.303064	-0.0108019	0.138166	0.946311	-0.00999377	0.31335	-0.0127554	0.0857622	0.823041	-0.0102418	0.30577	-0.000709812	0.948825	0.499851	-0.0102326	0.31677	0.00130142	0.905029	0.451469	0.00693412	0.600168	0.00333876	0.786917	0.643038	0.00729067	0.590351	0.00610688	0.622079	0.60678
OANTIGEN-PWY	-0.0145367	0.291846	-0.0233348	0.0513431	0.636912	-0.01531	0.276205	-0.0238826	0.0561969	0.649101	-0.0140746	0.319864	-0.0132911	0.472953	0.938852	-0.014915	0.301323	-0.0117851	0.530132	0.864594	0.00879459	0.642649	-0.00819058	0.698425	0.92028	0.00806681	0.677288	-0.00541528	0.805507	0.844768
P105-PWY	0.433536	0.0700511	0.780702	1.97636e-06	0.2	0.425788	0.0780354	0.700277	2.70416e-05	0.282899	0.409233	0.0924603	0.352874	0.128266	0.760261	0.39721	0.104551	0.323165	0.168207	0.779614	0.27352	0.3987	0.288451	0.261151	0.527582	0.266933	0.417283	0.240242	0.369584	0.543399
P108-PWY	0.0565568	0.317392	0.0421468	0.313873	0.835125	0.0613102	0.284044	0.0330455	0.446228	0.768374	0.0587104	0.309759	-0.0553369	0.383415	0.147817	0.0640038	0.273011	-0.0664649	0.298497	0.104422	-0.00939585	0.902964	-0.0966454	0.193839	0.104408	-0.00416114	0.957522	-0.129001	0.0929146	0.0687072
P124-PWY	-0.0578613	0.336418	-0.0163867	0.743817	0.602512	-0.0592821	0.33514	-0.0213726	0.68399	0.619485	-0.0622889	0.309643	0.000783082	0.991977	0.414972	-0.0632964	0.31286	-0.00213831	0.978477	0.424223	-0.0678897	0.415721	-0.043229	0.630524	0.40893	-0.0698312	0.414558	-0.0462478	0.622793	0.409642
P161-PWY	-0.0351816	0.12266	-0.0403247	0.0226707	0.856736	-0.0359445	0.117374	-0.0460405	0.0123449	0.726339	-0.0346239	0.131391	-0.00738932	0.778394	0.324522	-0.0354826	0.124426	-0.00690731	0.794806	0.306417	0.00857437	0.77706	-0.0101408	0.740573	0.351518	0.00948467	0.755322	-0.0110668	0.72768	0.335624
P221-PWY	-0.155987	0.181679	-0.25442	0.0134832	0.535242	-0.14554	0.213436	-0.250721	0.0199183	0.534131	-0.156221	0.178615	-0.128616	0.414946	0.737013	-0.145697	0.20982	-0.122395	0.445704	0.690728	-0.0604597	0.699972	-0.163334	0.364166	0.618616	-0.0528235	0.736547	-0.15872	0.398677	0.583447
P23-PWY	-0.00197695	0.971449	0.00347091	0.946532	0.945264	0.000184824	0.997375	0.00957287	0.858526	0.88984	-0.00208637	0.970279	0.00233908	0.976623	0.840399	0.00217539	0.969355	-0.0059196	0.941461	0.7658	-0.126092	0.0795497	-0.13421	0.119352	0.764874	-0.125214	0.0821792	-0.157652	0.0762435	0.70443
P42-PWY	0.0379916	0.276287	0.0387883	0.112568	0.984584	0.0397095	0.26184	0.0383636	0.127471	0.956993	0.0398251	0.260629	-0.00395946	0.914883	0.267095	0.0417767	0.244104	-0.0114151	0.757666	0.209846	0.00105187	0.982441	-0.0169947	0.69542	0.233423	0.00208587	0.965738	-0.0365693	0.410577	0.180031
P441-PWY	0.0372205	0.343946	0.0412895	0.268146	0.942879	0.0349034	0.383409	0.0527026	0.172333	0.807064	0.0405775	0.313187	0.0657968	0.249359	0.833339	0.0385193	0.347943	0.0634302	0.271929	0.805246	-0.0542109	0.298303	0.00971025	0.882655	0.858437	-0.0581849	0.274791	0.000772475	0.990957	0.822848
P562-PWY	-0.138117	0.104112	-0.0731013	0.300743	0.560963	-0.133231	0.122998	-0.093731	0.199788	0.673721	-0.152514	0.0726237	-0.102065	0.336252	0.683812	-0.145535	0.0906725	-0.0969318	0.367738	0.733186	-0.129235	0.26347	-0.150694	0.223711	0.817096	-0.121132	0.301977	-0.140318	0.276842	0.870289
PANTO-PWY	-0.00647812	0.685002	0.0107153	0.306683	0.347036	-0.00586086	0.716101	0.00786186	0.469937	0.369488	-0.00747633	0.634263	-0.00447514	0.780785	0.893296	-0.00731465	0.645979	-0.00713391	0.659365	0.964532	-0.0098404	0.648534	0.00535453	0.771022	0.95716	-0.0107801	0.62292	-0.00303104	0.872486	0.961341
PENTOSE-P-PWY	0.00392904	0.93278	0.0581213	0.138673	0.382191	0.00823201	0.861543	0.0427397	0.292403	0.507233	0.00265375	0.955716	-0.00686216	0.907259	0.965034	0.00809763	0.866577	-0.0134644	0.821688	0.900989	0.0171467	0.791716	-0.0367497	0.577777	0.994408	0.0236025	0.719642	-0.0456866	0.508142	0.872987
PEPTIDOGLYCANSYN-PWY	-0.0173965	0.0481453	-0.0111999	0.0793291	0.557431	-0.0178092	0.0458232	-0.011118	0.0953866	0.578529	-0.0174173	0.049323	0.000591788	0.951661	0.100794	-0.0180891	0.0426475	0.0015718	0.873335	0.0790376	-0.00338894	0.771655	0.00679648	0.530051	0.12797	-0.00363228	0.757062	0.00819122	0.463399	0.102984
PHOSLIPSYN-PWY	-0.0232858	0.0576786	-0.0116454	0.174418	0.420225	-0.0237946	0.0562855	-0.0148608	0.0923518	0.515166	-0.0235748	0.0596311	0.0071306	0.583657	0.0613966	-0.0242603	0.0560539	0.00835921	0.517985	0.0483991	-0.00435601	0.792538	0.0127387	0.391922	0.0755647	-0.00457806	0.785386	0.0142352	0.344529	0.0614161
POLYAMINSYN3-PWY	0.0275386	0.658685	0.0337853	0.438664	0.932686	0.0292923	0.645542	0.0584238	0.192437	0.80499	0.0348949	0.57674	0.0407296	0.53955	0.862974	0.0386088	0.544413	0.046947	0.482734	0.868748	-0.0502582	0.552863	0.019566	0.801892	0.91872	-0.0468454	0.587706	0.0350723	0.664213	0.926351
POLYISOPRENSYN-PWY	0.0153455	0.701585	0.0482765	0.0929962	0.493544	0.016407	0.688457	0.0594237	0.0418056	0.41664	0.0185458	0.650197	0.00962771	0.821042	0.749001	0.0200865	0.630846	0.00361392	0.931277	0.680179	-0.0587652	0.277524	-0.00628219	0.900064	0.72578	-0.0569538	0.304192	-0.0233318	0.644299	0.652782
PRPP-PWY	0.0614177	0.23638	0.0142051	0.743243	0.492359	0.0669035	0.200405	0.0150902	0.736717	0.483187	0.0598604	0.25255	-0.0205004	0.758452	0.214642	0.0655134	0.213575	-0.0307509	0.646571	0.155687	-0.0236132	0.733235	-0.0788781	0.303061	0.188895	-0.0185261	0.790984	-0.104821	0.184069	0.133539
PWY-1269	0.0978067	0.0833064	0.0574403	0.22437	0.588282	0.0998493	0.0820145	0.0738711	0.12757	0.706569	0.103833	0.0684088	-0.0018761	0.979008	0.14035	0.106724	0.0647853	-0.0094586	0.89375	0.115002	0.00434033	0.953463	-0.0470499	0.573063	0.142186	0.00493616	0.947707	-0.0710699	0.402781	0.115499
PWY-2942	-0.00797306	0.377683	-0.0169627	0.00558219	0.388078	-0.00809247	0.381035	-0.0183656	0.00400529	0.350627	-0.008101	0.380962	-0.00375151	0.683828	0.751294	-0.00843783	0.371707	-0.00324526	0.725385	0.710311	0.0025981	0.834787	0.00205874	0.839219	0.877668	0.00242165	0.849388	0.00167972	0.870717	0.854265
PWY-3001	-0.010827	0.199269	-0.0141545	0.0214616	0.743291	-0.0106937	0.214769	-0.0153552	0.0167791	0.677045	-0.0106162	0.216159	-0.00421765	0.652194	0.640486	-0.0107361	0.22155	-0.00376175	0.689651	0.625733	-0.00269162	0.815458	9.67857e-05	0.992421	0.829421	-0.00275448	0.815897	-0.000912939	0.930039	0.836809
PWY-5005	0.0535317	0.70299	0.0179959	0.888778	0.857933	0.0679289	0.622907	0.0551274	0.680467	0.773129	0.0719305	0.606158	-0.106662	0.594319	0.434896	0.0805003	0.55785	-0.0811576	0.688409	0.424525	-0.0634333	0.738298	-0.200315	0.391967	0.458076	-0.0393221	0.834888	-0.136253	0.574778	0.441566
PWY-5022	0.109035	0.174856	0.101348	0.12076	0.94109	0.109989	0.180629	0.128242	0.0587166	0.96111	0.120669	0.136965	-0.0130352	0.896068	0.40727	0.121173	0.144432	-0.00846903	0.932646	0.4166	0.0691542	0.523749	-0.113579	0.318375	0.496029	0.0682062	0.539874	-0.10131	0.385516	0.517167
PWY-5097	-0.00877884	0.341965	-0.0166142	0.00520774	0.448899	-0.00877825	0.352529	-0.0183353	0.00312562	0.408009	-0.00887888	0.346795	-0.00223073	0.801787	0.667128	-0.00911016	0.345332	-0.00217032	0.80771	0.654002	0.000952339	0.940528	0.00506541	0.602747	0.778412	0.000730214	0.955537	0.00376132	0.703491	0.782265
PWY-5100	-0.0236066	0.0459292	-0.00973645	0.210432	0.302263	-0.0244298	0.0419667	-0.00933149	0.251008	0.289031	-0.0241197	0.0459977	0.00140157	0.906667	0.0798396	-0.0251407	0.0400715	0.00223866	0.853583	0.0621821	-0.00318757	0.838278	0.00716835	0.599763	0.101414	-0.00412399	0.794345	0.00842366	0.553485	0.0781513
PWY-5101	-0.00815378	0.429946	-0.0198779	0.0136788	0.366769	-0.00822849	0.435961	-0.0229171	0.00588686	0.298722	-0.00847837	0.425392	-0.00598058	0.620968	0.896399	-0.00862931	0.427861	-0.00513517	0.6705	0.865266	0.00645098	0.650416	-0.00499403	0.717059	0.950201	0.00643656	0.659342	-0.00562502	0.687805	0.958549
PWY-5103	-0.00737354	0.470895	-0.0202808	0.017602	0.337284	-0.00742915	0.477287	-0.0230147	0.00918732	0.275351	-0.00749611	0.476953	-0.0106553	0.409962	0.84926	-0.00756058	0.483227	-0.00966329	0.456729	0.878501	0.00706781	0.615933	-0.0100127	0.495854	0.677555	0.00724463	0.616053	-0.0103613	0.491498	0.683475
PWY-5104	-0.00865587	0.480081	-0.0205482	0.0153877	0.406963	-0.00901779	0.471466	-0.0219867	0.012341	0.390472	-0.00910466	0.47097	-0.0082963	0.518819	0.987408	-0.00954112	0.459936	-0.00674312	0.601104	0.944262	0.00651824	0.699857	-0.00701262	0.623146	0.794648	0.00596017	0.730967	-0.00638929	0.661723	0.843274
PWY-5121	-0.0114545	0.231063	-0.0173318	0.0243367	0.631598	-0.0117616	0.227833	-0.018216	0.0231325	0.596254	-0.0115469	0.238895	-0.00555326	0.637312	0.722926	-0.0120889	0.225685	-0.00434821	0.713184	0.652733	0.000526146	0.967895	-0.000299726	0.980734	0.961144	0.000260017	0.984414	-0.000267247	0.9831	0.912514
PWY-5154	0.0416114	0.439482	0.00160171	0.972563	0.584199	0.0433883	0.427594	0.0158381	0.739925	0.697	0.0461361	0.390835	-0.0593618	0.411825	0.136934	0.0494059	0.363346	-0.0695224	0.329372	0.104616	-0.084859	0.214983	-0.119439	0.156652	0.123956	-0.0841893	0.221382	-0.152222	0.0730452	0.091368
PWY-5345	0.152201	0.123768	0.191602	0.0334132	0.774798	0.147118	0.140762	0.138712	0.129395	0.952444	0.152247	0.134691	0.137979	0.314562	0.889174	0.145674	0.155893	0.132677	0.33312	0.915051	0.0612122	0.659228	0.103081	0.508197	0.958368	0.0564146	0.688117	0.0921361	0.567212	0.944
PWY-5384	0.0292123	0.332259	-0.0577938	0.0265103	0.0330205	0.0292079	0.342526	-0.0690672	0.00986521	0.0203786	0.0273467	0.372679	-0.0300138	0.445106	0.189272	0.0280929	0.370382	-0.0269506	0.493625	0.196107	0.0583196	0.167461	-0.0203811	0.648395	0.253624	0.060041	0.165803	-0.015352	0.737794	0.257391
PWY-5505	-0.0142003	0.552997	-0.0180542	0.191149	0.880164	-0.0130016	0.593608	-0.0218924	0.128452	0.79197	-0.015	0.538865	0.00126887	0.952457	0.844373	-0.0138159	0.578526	0.00134773	0.949822	0.887842	0.00159549	0.961944	0.0149114	0.540681	0.886739	0.00267819	0.937535	0.0127366	0.610896	0.940749
PWY-5509	0.00516417	0.801327	-0.0243652	0.0943646	0.228662	0.00471907	0.821052	-0.0244597	0.107313	0.216137	0.00654244	0.756361	-0.016749	0.458103	0.414605	0.00602561	0.778858	-0.014527	0.525355	0.458116	0.0148871	0.610551	-0.0111333	0.659049	0.32918	0.015227	0.609594	-0.00947239	0.718092	0.354096
PWY-5667	-0.0171807	0.100161	-0.0103325	0.199801	0.600593	-0.0175358	0.0992856	-0.012579	0.133034	0.687709	-0.0174219	0.101531	0.00531227	0.667476	0.12002	-0.0179814	0.0961979	0.00611235	0.621341	0.102038	-0.00132788	0.925051	0.0108756	0.441567	0.139451	-0.00152739	0.915254	0.0115636	0.422804	0.121584
PWY-5677	0.0931427	0.143823	0.0667555	0.17447	0.74091	0.0919443	0.157556	0.0765922	0.136382	0.822599	0.101169	0.116239	0.0298846	0.695201	0.511879	0.100841	0.125418	0.0341068	0.659774	0.542223	-0.0142965	0.865746	-0.00388015	0.964739	0.514946	-0.0181899	0.833287	-0.000859092	0.992528	0.536761
PWY-5686	-0.0169127	0.0440963	-0.0132018	0.0555778	0.733241	-0.0170972	0.0452896	-0.0143343	0.0465267	0.810946	-0.0175374	0.0376397	-0.00302048	0.775293	0.170124	-0.0179168	0.0360781	-0.00247413	0.816918	0.15351	-0.00359304	0.743682	0.00294516	0.797749	0.251566	-0.00349108	0.753208	0.00243117	0.836747	0.23793
PWY-5695	0.0316521	0.364907	0.0524097	0.0144732	0.587241	0.0318455	0.371528	0.0636132	0.00353607	0.445374	0.0371493	0.284778	0.0263811	0.396356	0.536068	0.037132	0.29461	0.024318	0.429002	0.51877	-0.0200858	0.665249	0.0304265	0.407334	0.593366	-0.0218018	0.645471	0.0277777	0.456485	0.585477
PWY-5837	0.102192	0.366602	0.282449	0.0058421	0.25005	0.0983791	0.386529	0.248582	0.0190095	0.326995	0.0923029	0.425562	0.0530553	0.72704	0.984467	0.0871203	0.452943	0.0385388	0.802763	0.998692	-0.0437693	0.777033	0.0700936	0.679686	0.681011	-0.0452085	0.772507	0.0620343	0.726794	0.691449
PWY-5838	0.0841518	0.375316	0.225534	0.00690512	0.27267	0.0810027	0.394367	0.195543	0.0233498	0.360957	0.075791	0.434568	0.0161249	0.895656	0.846917	0.0714535	0.461463	0.00403806	0.974186	0.831299	-0.0267795	0.83594	0.0260517	0.850735	0.864359	-0.0276532	0.832423	0.016809	0.90761	0.874723
PWY-5840	0.0819679	0.390357	0.229179	0.00616229	0.254836	0.0787668	0.40982	0.199406	0.021056	0.339701	0.0735307	0.450857	0.0220264	0.858236	0.892196	0.0691098	0.478428	0.0105215	0.933021	0.878374	-0.0280413	0.829276	0.0371855	0.788723	0.81177	-0.0289013	0.825865	0.0304475	0.833922	0.819703
PWY-5845	0.0757981	0.468049	0.260155	0.000212199	0.122079	0.0691085	0.511105	0.216996	0.00213262	0.181033	0.0666727	0.52893	0.139935	0.175347	0.339573	0.0574209	0.587743	0.133987	0.196839	0.315252	-0.0289823	0.838275	0.144309	0.223156	0.224126	-0.0366686	0.798052	0.140552	0.253674	0.207815
PWY-5850	0.0757981	0.468049	0.260155	0.000212199	0.122079	0.0691085	0.511105	0.216996	0.00213262	0.181033	0.0666727	0.52893	0.139935	0.175347	0.339573	0.0574209	0.587743	0.133987	0.196839	0.315252	-0.0289823	0.838275	0.144309	0.223156	0.224126	-0.0366686	0.798052	0.140552	0.253674	0.207815
PWY-5860	0.0785911	0.469103	0.268205	0.000213111	0.124387	0.0718574	0.51105	0.223692	0.00213993	0.184697	0.069401	0.528498	0.146413	0.169647	0.335073	0.0600695	0.585719	0.14029	0.190508	0.311775	-0.0318402	0.829202	0.151184	0.215568	0.219347	-0.0395031	0.790987	0.147893	0.243801	0.20377
PWY-5861	0.0919679	0.36599	0.251131	0.00615349	0.257004	0.0886215	0.384979	0.21878	0.0208686	0.340064	0.0830335	0.424776	0.0338885	0.802368	0.927879	0.0784496	0.451305	0.0198183	0.885292	0.908259	-0.0315513	0.82005	0.0446553	0.768253	0.770166	-0.0325321	0.816575	0.0336531	0.831842	0.783714
PWY-5862	0.0785911	0.469103	0.268205	0.000213111	0.124387	0.0718574	0.51105	0.223692	0.00213993	0.184697	0.069401	0.528498	0.146413	0.169647	0.335073	0.0600695	0.585719	0.14029	0.190508	0.311775	-0.0318402	0.829202	0.151184	0.215568	0.219347	-0.0395031	0.790987	0.147893	0.243801	0.20377
PWY-5863	0.101004	0.370107	0.280771	0.00582881	0.248668	0.0972027	0.390067	0.246669	0.0191613	0.326297	0.0911655	0.429261	0.0523296	0.728937	0.984662	0.0859865	0.456766	0.0379054	0.804693	0.998595	-0.0435603	0.777103	0.0688943	0.682933	0.681212	-0.0449749	0.772629	0.0608191	0.730283	0.691573
PWY-5896	0.0757981	0.468049	0.260155	0.000212199	0.122079	0.0691085	0.511105	0.216996	0.00213262	0.181033	0.0666727	0.52893	0.139935	0.175347	0.339573	0.0574209	0.587743	0.133987	0.196839	0.315252	-0.0289823	0.838275	0.144309	0.223156	0.224126	-0.0366686	0.798052	0.140552	0.253674	0.207815
PWY-5897	0.0848187	0.385068	0.235096	0.00611401	0.256449	0.0815315	0.404601	0.204849	0.0207722	0.340664	0.0761517	0.445505	0.024619	0.84565	0.902477	0.0716317	0.473016	0.0127727	0.920753	0.888453	-0.0293405	0.825583	0.0404377	0.776114	0.80047	-0.0302697	0.821971	0.0335685	0.821504	0.80862
PWY-5898	0.0848187	0.385068	0.235096	0.00611401	0.256449	0.0815315	0.404601	0.204849	0.0207722	0.340664	0.0761517	0.445505	0.024619	0.84565	0.902477	0.0716317	0.473016	0.0127727	0.920753	0.888453	-0.0293405	0.825583	0.0404377	0.776114	0.80047	-0.0302697	0.821971	0.0335685	0.821504	0.80862
PWY-5899	0.0848187	0.385068	0.235096	0.00611401	0.256449	0.0815315	0.404601	0.204849	0.0207722	0.340664	0.0761517	0.445505	0.024619	0.84565	0.902477	0.0716317	0.473016	0.0127727	0.920753	0.888453	-0.0293405	0.825583	0.0404377	0.776114	0.80047	-0.0302697	0.821971	0.0335685	0.821504	0.80862
PWY-5913	0.0354148	0.436238	0.0775091	0.0461637	0.489201	0.0396925	0.389514	0.0714097	0.0783343	0.586815	0.0344933	0.462212	-0.0028801	0.960641	0.803351	0.0389099	0.413658	-0.00467677	0.937247	0.712708	-0.00994903	0.875712	-0.0734641	0.265435	0.742543	-0.00408493	0.949614	-0.081348	0.237961	0.641733
PWY-5918	0.226179	0.0401329	0.200775	0.0195496	0.853663	0.21849	0.0506555	0.222063	0.013497	0.950539	0.231144	0.0416033	0.106514	0.401004	0.387388	0.223013	0.0527924	0.12031	0.349568	0.463555	0.15154	0.301024	0.113119	0.446699	0.588941	0.138607	0.352824	0.157314	0.309019	0.69704
PWY-5989	0.125303	0.0744005	0.0141696	0.816	0.243787	0.117103	0.0972743	0.0395758	0.530623	0.380441	0.137769	0.0423758	-0.0342308	0.71495	0.0476017	0.131605	0.054297	-0.026393	0.779092	0.0640714	0.0309521	0.728992	-0.161473	0.1319	0.0453356	0.0183496	0.838331	-0.152734	0.167224	0.0630328
PWY-6121	-0.0131471	0.063177	-0.00813371	0.0725239	0.526141	-0.0134321	0.0593233	-0.00962429	0.0415815	0.630583	-0.0132845	0.0597127	0.00338481	0.620954	0.0413785	-0.01381	0.0497657	0.00314517	0.647482	0.035395	-0.002261	0.808527	0.0113805	0.125938	0.0448996	-0.00226346	0.806778	0.00992414	0.189109	0.0400739
PWY-6122	-0.0159029	0.0474469	-0.00920329	0.0682334	0.450366	-0.016251	0.0440857	-0.010093	0.0560846	0.516311	-0.016047	0.043889	0.00480401	0.527399	0.0229654	-0.0166803	0.0354951	0.004695	0.541353	0.0189602	-0.00430343	0.683479	0.0143067	0.0791212	0.0220804	-0.0043641	0.676365	0.0130989	0.117355	0.0190382
PWY-6123	-0.0107545	0.140049	-0.00960539	0.0960834	0.901301	-0.0110551	0.13292	-0.00868521	0.149604	0.883488	-0.0106464	0.144245	-0.000191843	0.982577	0.250575	-0.0112077	0.124694	0.000169408	0.984882	0.219264	-0.00193366	0.84418	0.00709739	0.453183	0.290421	-0.00206736	0.833704	0.00685839	0.487125	0.263178
PWY-6125	0.0269281	0.455793	0.0377961	0.110068	0.791559	0.0299268	0.414603	0.0455991	0.0585262	0.746964	0.0277477	0.454115	0.0170476	0.633872	0.873004	0.030244	0.423333	0.0109153	0.759674	0.761542	-0.0173259	0.729512	-0.00187069	0.963747	0.913155	-0.0138877	0.786098	-0.0148457	0.723531	0.800337
PWY-6126	-0.00832486	0.334657	-0.0199609	0.00148509	0.260238	-0.00963452	0.256843	-0.0192134	0.0033575	0.312562	-0.00786628	0.361138	-0.0130626	0.170704	0.854704	-0.00928855	0.270109	-0.0123209	0.203224	0.974308	0.00486166	0.674586	-0.0118579	0.274912	0.751114	0.00382388	0.733911	-0.0106618	0.346686	0.917063
PWY-6147	-0.0099102	0.545073	0.00621756	0.608477	0.423042	-0.00836424	0.61317	0.0123207	0.31841	0.349827	-0.0104876	0.532656	-0.00152828	0.934678	0.700471	-0.00906012	0.594716	-0.00291821	0.874833	0.795796	-0.0284687	0.219767	-0.000528201	0.980724	0.747415	-0.0271242	0.249966	-0.0015859	0.943272	0.83278
PWY-6151	-0.0115121	0.473218	-0.0249005	0.0365597	0.494742	-0.0112439	0.492911	-0.0236057	0.0577241	0.51652	-0.0121422	0.462881	-0.00775646	0.671372	0.99176	-0.0118029	0.485208	-0.00636502	0.731925	0.981795	0.00343744	0.87823	-0.00779524	0.701837	0.914758	0.00369877	0.872179	-0.00657133	0.757387	0.927771
PWY-6163	-0.0148379	0.098458	-0.013376	0.0566093	0.896997	-0.0147455	0.108076	-0.0150831	0.0395816	0.969174	-0.0150483	0.100479	0.00256216	0.809328	0.212776	-0.0151868	0.105257	0.00261867	0.806431	0.212143	-0.00156183	0.89679	0.00956222	0.423235	0.258016	-0.00169444	0.890932	0.00812846	0.505923	0.263593
PWY-6269	0.00570207	0.780555	-0.0238709	0.0993766	0.226017	0.00523694	0.801318	-0.0239631	0.112608	0.214451	0.00706556	0.736869	-0.0162471	0.469316	0.413659	0.00654025	0.759942	-0.0139972	0.538372	0.457957	0.0151709	0.602759	-0.0103136	0.680679	0.3293	0.0154737	0.602907	-0.00857973	0.741975	0.354853
PWY-6277	-0.0159029	0.0474469	-0.00920329	0.0682334	0.450366	-0.016251	0.0440857	-0.010093	0.0560846	0.516311	-0.016047	0.043889	0.00480401	0.527399	0.0229654	-0.0166803	0.0354951	0.004695	0.541353	0.0189602	-0.00430343	0.683479	0.0143067	0.0791212	0.0220804	-0.0043641	0.676365	0.0130989	0.117355	0.0190382
PWY-6282	0.125142	0.0758438	0.0147255	0.809251	0.24796	0.116812	0.0992675	0.0404644	0.522082	0.38696	0.137814	0.0428667	-0.0322543	0.731315	0.0496668	0.131543	0.0550416	-0.0242038	0.79738	0.0670201	0.0311923	0.727594	-0.1603	0.135224	0.0479744	0.0184836	0.837534	-0.151103	0.172227	0.0668504
PWY-6317	-0.0126548	0.381934	-0.0138254	0.116254	0.941086	-0.0122662	0.406225	-0.0160782	0.0773668	0.815509	-0.0129484	0.385644	-0.00141333	0.915208	0.619659	-0.0124711	0.413157	-7.90567e-05	0.995287	0.626663	0.0105053	0.602091	-0.000950123	0.949407	0.670208	0.0117104	0.570081	0.000802527	0.958584	0.684031
PWY-6353	-0.0126461	0.599426	0.0299433	0.191543	0.223058	-0.0130686	0.595082	0.0172841	0.459915	0.287674	-0.0115326	0.639708	0.0417425	0.237911	0.189883	-0.0124686	0.620283	0.0342796	0.328516	0.217333	-0.0424632	0.206224	0.0481386	0.2394	0.142104	-0.0448091	0.192041	0.0260318	0.530313	0.172099
PWY-6385	-0.0174647	0.0506809	-0.0118927	0.069979	0.606007	-0.0178225	0.0492346	-0.0117085	0.0877659	0.626236	-0.0174066	0.0535301	-0.000201898	0.983949	0.128319	-0.0180135	0.0477494	0.000738435	0.941992	0.104653	-0.00285097	0.810149	0.00574435	0.607358	0.159348	-0.00303749	0.799657	0.00708667	0.539917	0.132583
PWY-6386	-0.0169214	0.0649421	-0.0125825	0.0648757	0.697673	-0.0173132	0.0629704	-0.0123491	0.0828223	0.708977	-0.0166822	0.0721673	-0.000169561	0.987011	0.169286	-0.0173152	0.0650546	0.000850125	0.935654	0.138959	-0.00181139	0.882331	0.00570655	0.623445	0.20771	-0.00209524	0.865623	0.00723645	0.547211	0.173272
PWY-6387	-0.0172818	0.0527786	-0.0108498	0.0880098	0.544075	-0.0176956	0.0501922	-0.0106688	0.108223	0.563063	-0.0171968	0.0549768	0.000815396	0.933205	0.0983764	-0.0178705	0.0476095	0.00182062	0.853025	0.0768408	-0.00294082	0.80366	0.00690565	0.523086	0.121269	-0.00317592	0.789442	0.0083948	0.452295	0.0969801
PWY-6467	0.0889361	0.168208	0.0529876	0.301921	0.663273	0.0899037	0.168749	0.068788	0.18723	0.814353	0.0942699	0.149748	-0.0186903	0.807551	0.156945	0.0963851	0.144536	-0.0317059	0.675232	0.126096	-0.0301645	0.723701	-0.0485439	0.590543	0.159255	-0.0321789	0.708061	-0.0835863	0.359051	0.128106
PWY-6471	-0.00348689	0.912127	-0.0376142	0.13723	0.401553	-0.00444001	0.889016	-0.0370868	0.150719	0.35297	-0.000562807	0.985672	-0.0114031	0.767925	0.941324	-0.00108384	0.97266	-0.00185738	0.961381	0.954492	0.0490367	0.248173	-0.0157992	0.719794	0.967371	0.050854	0.235778	0.00565217	0.899771	0.93242
PWY-6519	0.136518	0.0279909	0.0316331	0.570939	0.223995	0.135487	0.0327105	0.0291013	0.617907	0.243595	0.14149	0.0220592	-0.0841155	0.327246	0.016181	0.141145	0.0253769	-0.0929064	0.28439	0.0150091	0.0361961	0.654994	-0.20753	0.0325474	0.010544	0.0334799	0.686459	-0.236002	0.0187522	0.00974425
PWY-6545	0.0275484	0.384456	0.0255571	0.238189	0.957082	0.0289472	0.36969	0.035727	0.111212	0.997057	0.0300957	0.354037	0.020102	0.545744	0.818016	0.0310808	0.348167	0.0239605	0.476117	0.830209	0.00901508	0.840184	-0.0110796	0.768683	0.814007	0.0115263	0.800929	-0.00290133	0.940911	0.822039
PWY-6572	0.118839	0.265503	0.222948	0.0288246	0.499115	0.124887	0.250932	0.150889	0.13894	0.733477	0.122681	0.254392	0.0312083	0.837813	0.534208	0.131425	0.230032	0.023992	0.874903	0.4736	-0.0215979	0.882254	-0.0992852	0.576281	0.429127	-0.00976083	0.947681	-0.143169	0.431741	0.356537
PWY-6590	0.198725	0.0713515	0.311301	0.000511287	0.422052	0.19666	0.078441	0.242043	0.00537655	0.562177	0.190209	0.0910075	0.171595	0.200914	0.881133	0.187077	0.10169	0.178788	0.167954	0.845122	0.150947	0.31034	0.0760121	0.623895	0.727539	0.14179	0.347753	0.0714193	0.643674	0.716596
PWY-6609	-0.0147689	0.200076	-0.0194904	0.0563982	0.764897	-0.0153845	0.183658	-0.0198227	0.0614353	0.713689	-0.0145088	0.21664	-0.00471397	0.763791	0.539018	-0.0153335	0.19177	-0.00232382	0.882771	0.455146	0.00348311	0.823272	-0.00258993	0.881209	0.680263	0.00350319	0.822121	0.000878897	0.960629	0.597879
PWY-6628	0.0559026	0.235923	0.0257276	0.496357	0.619533	0.0585956	0.222728	0.0591441	0.116652	0.809919	0.061717	0.196688	0.0143351	0.797896	0.3869	0.0646358	0.184439	0.0241846	0.662292	0.406793	-0.0239916	0.704602	0.0132072	0.837356	0.531057	-0.0220068	0.732771	0.0449088	0.48836	0.568324
PWY-6629	-0.0395646	0.882482	0.174745	0.307345	0.477979	-0.0287344	0.916091	0.106667	0.547099	0.615757	-0.0745554	0.780465	0.112268	0.659008	0.819977	-0.0633863	0.816209	0.10068	0.697122	0.890535	-0.39072	0.284674	0.068091	0.815393	0.675378	-0.374039	0.317287	0.0445252	0.884015	0.753332
PWY-6630	0.0550856	0.237593	0.0258257	0.490405	0.626619	0.0577816	0.224023	0.058681	0.116178	0.815133	0.060864	0.197799	0.0149742	0.787239	0.393447	0.063798	0.18511	0.0247432	0.652235	0.413174	-0.0238886	0.702615	0.0134832	0.832423	0.53932	-0.021849	0.731689	0.0449879	0.483501	0.576489
PWY-6700	0.00272116	0.91884	0.0275132	0.158039	0.444878	0.00296012	0.91363	0.0394751	0.0438484	0.313188	0.00301785	0.912065	0.00635718	0.827651	0.931003	0.00379254	0.891939	0.00406	0.886504	0.889333	-0.0390267	0.29135	0.0107346	0.75336	0.911973	-0.0386584	0.307271	0.0077237	0.821437	0.88121
PWY-6703	0.0179156	0.527863	0.0251357	0.195222	0.827621	0.0181734	0.53064	0.037517	0.0541594	0.637606	0.0192301	0.503852	0.00190543	0.947906	0.469509	0.0195007	0.507054	-0.000119278	0.996645	0.44118	-0.0251872	0.515608	0.00749975	0.826666	0.460164	-0.0256257	0.518418	0.00600306	0.86086	0.442309
PWY-6737	0.00472902	0.681568	-0.0169669	0.11324	0.186668	0.00476441	0.685984	-0.0217119	0.0477586	0.132193	0.00440562	0.708563	-0.0104758	0.51762	0.331699	0.00464994	0.699758	-0.00920166	0.570904	0.340723	0.016053	0.320044	-0.0165742	0.364167	0.189013	0.0166739	0.313896	-0.0169911	0.362465	0.183437
PWY-6749	0.106907	0.129355	-0.0490174	0.465831	0.128357	0.10641	0.134381	-0.0525689	0.446461	0.101254	0.111837	0.111205	0.0133095	0.897826	0.424141	0.113225	0.110839	0.0342218	0.741413	0.476024	0.181898	0.0603538	-0.061512	0.594466	0.340614	0.189265	0.0538543	-0.0283465	0.811666	0.375032
PWY-6895	0.0373124	0.354294	0.0428223	0.24126	0.922115	0.0387891	0.345573	0.056	0.124927	0.790835	0.042703	0.295292	0.000140756	0.99797	0.462603	0.0446623	0.2834	-0.0125305	0.815357	0.376363	-0.0341113	0.52636	-0.0130282	0.839964	0.486516	-0.0328638	0.550153	-0.0442305	0.48865	0.399888
PWY-6969	0.0387201	0.298774	0.0271289	0.385286	0.814626	0.0415696	0.270129	0.0227674	0.482012	0.782691	0.041109	0.27351	-0.0365824	0.444262	0.133651	0.0445069	0.239494	-0.0454677	0.34297	0.0932215	-0.026635	0.590261	-0.0969814	0.0792756	0.0967062	-0.0240173	0.629602	-0.127527	0.0238259	0.0616256
PWY-7111	-0.0017418	0.896172	-0.0227547	0.0347356	0.222691	-0.00174605	0.898073	-0.0284593	0.00963363	0.146989	-0.00219633	0.872584	-0.0134973	0.400655	0.656276	-0.00212899	0.879108	-0.0126808	0.427638	0.665929	0.0192247	0.297915	-0.0112093	0.549818	0.58368	0.0197748	0.295734	-0.0116498	0.541501	0.574125
PWY-7184	0.0278842	0.460559	0.0358212	0.144878	0.853168	0.0307529	0.423494	0.0459113	0.0668495	0.783136	0.0285967	0.460564	0.0145362	0.695784	0.842567	0.0308592	0.435023	0.00952291	0.797446	0.749446	-0.0121819	0.817073	-0.00180334	0.966233	0.909061	-0.00917844	0.864686	-0.0107621	0.804342	0.818114
PWY-7187	0.00914144	0.66262	0.0120132	0.416762	0.90849	0.0103415	0.628235	0.0168792	0.269589	0.865744	0.00758965	0.719305	0.00487257	0.829481	0.948107	0.00813977	0.706034	0.00312988	0.891179	0.995809	0.00912303	0.752807	-0.00598194	0.815877	0.911605	0.0106605	0.718952	-0.00819974	0.757929	0.962108
PWY-7196	0.0278265	0.466651	0.0407843	0.102981	0.765818	0.0313288	0.419178	0.0495	0.0521066	0.72448	0.0287141	0.463279	0.0204491	0.58862	0.894051	0.0316078	0.427776	0.0141926	0.706643	0.776677	-0.0193775	0.714668	0.000439674	0.991961	0.933199	-0.0154195	0.775521	-0.0132733	0.765594	0.813437
PWY-7197	0.0296262	0.458262	0.0452287	0.091695	0.735031	0.0324268	0.425113	0.0562108	0.0407016	0.668403	0.0304612	0.457724	0.019519	0.630526	0.913857	0.03268	0.435063	0.0150683	0.71066	0.831068	-0.0188972	0.73344	-0.00613103	0.895171	0.951291	-0.0158192	0.780512	-0.0146157	0.758743	0.869089
PWY-7198	0.0445147	0.237123	-0.00506448	0.85781	0.287622	0.0492121	0.188358	-0.00888548	0.762905	0.259408	0.0472802	0.212471	0.0385055	0.365666	0.566328	0.0521626	0.165074	0.0315301	0.462643	0.440948	0.0317964	0.541999	0.0126083	0.79554	0.643681	0.035945	0.486403	-0.00414148	0.934596	0.514853
PWY-7199	0.0161746	0.219081	-0.0161864	0.148354	0.0671172	0.0161145	0.22032	-0.01356	0.245237	0.0701547	0.0169163	0.208042	-0.0129741	0.451906	0.135645	0.0169817	0.20706	-0.01205	0.491027	0.146613	0.0207976	0.254898	-0.0195918	0.320197	0.12431	0.0223599	0.222729	-0.0182938	0.374496	0.133486
PWY-7200	0.0236595	0.436271	0.0230573	0.236764	0.985977	0.0256159	0.407971	0.0321882	0.105349	0.944631	0.0249711	0.424508	0.00915259	0.757124	0.739174	0.0265982	0.404554	0.00633793	0.830338	0.669753	-0.0108815	0.797301	-0.0114637	0.736277	0.774294	-0.00803579	0.852837	-0.0175492	0.613916	0.702696
PWY-7208	-0.0141859	0.110433	-0.00751423	0.251847	0.537961	-0.0146758	0.100614	-0.00716858	0.296246	0.553787	-0.014069	0.113674	0.0026629	0.792015	0.120239	-0.0148338	0.0944605	0.00334609	0.74403	0.0965121	-0.00238305	0.841724	0.00928563	0.4125	0.13496	-0.00263301	0.824782	0.0102203	0.385678	0.110512
PWY-7210	0.0436005	0.188849	-0.00200877	0.935512	0.265824	0.047316	0.150897	-0.00407683	0.875106	0.25448	0.0457715	0.170447	0.0343019	0.35633	0.52638	0.0495844	0.133902	0.0294397	0.434089	0.422279	0.0383583	0.404056	0.0129234	0.760438	0.622362	0.0411187	0.366758	0.00186992	0.966187	0.515319
PWY-7211	0.0326221	0.205385	0.0139404	0.529575	0.591335	0.036099	0.158842	0.0163266	0.478916	0.59123	0.0331683	0.201928	0.00398363	0.907245	0.386348	0.0365694	0.157551	-0.000566714	0.986904	0.293785	-0.0076246	0.8209	-0.0281447	0.45274	0.435385	-0.00438123	0.896103	-0.0400401	0.300186	0.325448
PWY-7219	-0.0171518	0.0526224	-0.01168	0.0722273	0.609011	-0.0175471	0.0503409	-0.0124883	0.0664348	0.655719	-0.0174307	0.0498127	-0.000705046	0.943575	0.11937	-0.0180999	0.0430336	-0.000600878	0.952471	0.103123	-0.00376077	0.74825	0.00599745	0.584007	0.153219	-0.00396406	0.736243	0.00489872	0.664153	0.136968
PWY-7220	0.0132479	0.371198	-0.030441	0.00872787	0.0200238	0.0107	0.458799	-0.0278113	0.0212496	0.0314807	0.0143647	0.326199	-0.0337435	0.0602304	0.0534593	0.0120377	0.401258	-0.032459	0.0744932	0.0841637	0.0291487	0.145357	-0.0420761	0.0440398	0.0525216	0.0273756	0.161667	-0.0375327	0.0833605	0.0860282
PWY-7221	-0.0143525	0.0882571	-0.00979528	0.0988718	0.647073	-0.0145313	0.0903801	-0.0115012	0.0632565	0.735558	-0.0149272	0.0777763	-0.000964067	0.915991	0.149127	-0.0152844	0.0757455	-0.00095449	0.917315	0.13903	4.6689e-05	0.996645	0.0052399	0.604831	0.197736	5.47721e-05	0.996123	0.00414553	0.688604	0.189664
PWY-7222	0.0132479	0.371198	-0.030441	0.00872787	0.0200238	0.0107	0.458799	-0.0278113	0.0212496	0.0314807	0.0143647	0.326199	-0.0337435	0.0602304	0.0534593	0.0120377	0.401258	-0.032459	0.0744932	0.0841637	0.0291487	0.145357	-0.0420761	0.0440398	0.0525216	0.0273756	0.161667	-0.0375327	0.0833605	0.0860282
PWY-7228	0.0290261	0.445094	0.0408686	0.102748	0.78506	0.0321769	0.404692	0.0490843	0.0545065	0.738614	0.0298036	0.445004	0.0179412	0.635863	0.867243	0.0324286	0.414768	0.0114415	0.761932	0.75583	-0.0174409	0.740927	-0.00159317	0.970811	0.910775	-0.0139069	0.796306	-0.0151575	0.732734	0.798467
PWY-7229	-0.00869398	0.295975	-0.0178195	0.00212176	0.347652	-0.0097161	0.237364	-0.0176063	0.00365889	0.371453	-0.00849426	0.305343	-0.0101231	0.250536	0.874894	-0.0096445	0.235317	-0.00949585	0.288087	0.731649	0.00569148	0.60715	-0.00785871	0.431333	0.985796	0.00507424	0.637501	-0.00699778	0.500725	0.843403
PWY-7254	0.041983	0.626043	0.0597473	0.385311	0.872669	0.0487969	0.576104	0.0916456	0.197578	0.86043	0.0561627	0.515915	0.0366415	0.726715	0.864302	0.0632779	0.470154	0.0556452	0.597391	0.868857	-0.0674338	0.561323	0.0122868	0.919223	0.982318	-0.0556279	0.637484	0.056409	0.652667	0.968497
PWY-7323	0.0468982	0.198776	0.0109275	0.721209	0.458187	0.0481067	0.196852	0.0184312	0.559935	0.520278	0.0496436	0.179988	-0.0246935	0.599326	0.137942	0.0507044	0.180412	-0.0296505	0.529487	0.119917	0.00596218	0.905155	-0.0476807	0.384743	0.11617	0.00670705	0.895885	-0.0655404	0.245766	0.0986333
PWY-7328	0.0705101	0.324184	0.0895672	0.121953	0.836729	0.0804493	0.262663	0.0624585	0.293862	0.947386	0.0705155	0.329757	-0.0368027	0.674741	0.424772	0.0834299	0.244226	-0.052567	0.551645	0.295883	-0.00889452	0.927285	-0.0793721	0.419541	0.454988	0.00834459	0.931126	-0.111646	0.275027	0.315
PWY-7392	-0.0246893	0.782945	0.135859	0.0669043	0.17304	-0.0308171	0.733198	0.154058	0.0446826	0.14497	-0.0196585	0.830406	0.11715	0.305056	0.272462	-0.0273862	0.76675	0.106254	0.35536	0.261879	-0.016519	0.88931	0.122297	0.346015	0.119136	-0.0247759	0.836908	0.117258	0.380229	0.102684
PWY-7400	-0.0335489	0.0113898	-0.0108759	0.234539	0.142472	-0.0335656	0.0132616	-0.0149321	0.115006	0.193022	-0.0336104	0.0120828	0.0026058	0.851544	0.0348052	-0.034116	0.0126903	0.00196908	0.887369	0.0348819	-0.0198054	0.264517	0.01255	0.431511	0.0428073	-0.0202915	0.264176	0.00962192	0.554122	0.0448276
PWY-7456	0.0656053	0.103885	0.0703446	0.133102	0.944175	0.0690216	0.0917775	0.0708666	0.145012	0.952081	0.0701374	0.0739841	0.0831993	0.245607	0.725592	0.0734467	0.0651466	0.0746303	0.30272	0.634919	0.00677874	0.892227	0.0505169	0.545693	0.607338	0.0108142	0.831082	0.0215271	0.803505	0.512523
PWY-7539	0.00390684	0.789011	0.00713351	0.526126	0.860608	0.0055867	0.698003	0.011139	0.334671	0.755198	0.00355047	0.807816	-0.00421965	0.80716	0.541882	0.00524062	0.715442	-0.00604928	0.726275	0.432799	-0.0144311	0.46984	-0.00564496	0.780195	0.444522	-0.0136	0.490057	-0.00893414	0.667358	0.355165
PWY-7560	-0.0098631	0.351912	-0.0185447	0.0225346	0.510318	-0.0101618	0.347472	-0.0193727	0.0220221	0.484558	-0.00988949	0.363152	-0.007218	0.562292	0.970225	-0.010411	0.347878	-0.00574806	0.645387	0.893126	0.00202829	0.889586	-0.0026052	0.840988	0.761923	0.00174033	0.907136	-0.00240306	0.855228	0.806901
PWY-7664	0.119826	0.0770031	0.0146079	0.798609	0.244391	0.111775	0.100758	0.0395339	0.504832	0.386103	0.132011	0.043732	-0.0294666	0.738031	0.0483189	0.125931	0.0561312	-0.0220471	0.802963	0.0653486	0.0293282	0.733465	-0.148413	0.140458	0.0474996	0.0170303	0.844239	-0.139839	0.177736	0.0663398
PWY-841	0.0170895	0.55518	0.0281262	0.130558	0.735435	0.0194377	0.509075	0.034689	0.066378	0.689443	0.0180327	0.543969	0.0140485	0.616929	0.971852	0.0199205	0.510874	0.00907522	0.745515	0.859751	-0.0190951	0.634891	-0.000198989	0.995111	0.993479	-0.0163449	0.690753	-0.0112968	0.732681	0.891955
PWY0-1241	0.0974136	0.245097	0.13484	0.0510385	0.732165	0.0923888	0.275842	0.154897	0.0297086	0.557645	0.107298	0.206163	0.0600565	0.561559	0.701329	0.103868	0.226563	0.0500545	0.628016	0.708707	-0.0682092	0.538873	0.0381099	0.751771	0.828446	-0.0800489	0.474386	0.0219173	0.858688	0.855591
PWY0-1296	-0.00483647	0.798343	-0.0262539	0.0548422	0.347773	-0.00477033	0.804371	-0.0284833	0.0435788	0.284015	-0.00524309	0.787285	-0.00590172	0.776534	0.975768	-0.0050361	0.799098	-0.00276146	0.894523	0.981818	0.0241405	0.357472	-0.0017587	0.941302	0.947335	0.0254921	0.341342	0.00454189	0.852889	0.983731
PWY0-1297	-0.0190537	0.296034	-0.0356241	0.0128738	0.471054	-0.0195445	0.287838	-0.0374463	0.0112588	0.396784	-0.0189553	0.306762	-0.00724653	0.734293	0.618617	-0.0194382	0.298838	-0.00367741	0.863511	0.553356	0.0175128	0.473152	-0.00976637	0.689989	0.703661	0.0184301	0.454599	-0.00350202	0.889298	0.640908
PWY0-1298	-0.0198566	0.250805	-0.0295765	0.0200486	0.64253	-0.0201825	0.244123	-0.0307856	0.0183875	0.538016	-0.0192445	0.271267	-0.00607081	0.749281	0.507346	-0.0196099	0.263088	-0.00229739	0.903486	0.442928	0.0126309	0.584769	-0.00258744	0.905845	0.535377	0.0138947	0.548734	0.00519972	0.816132	0.475145
PWY0-1319	-0.0171807	0.100161	-0.0103325	0.199801	0.600593	-0.0175358	0.0992856	-0.012579	0.133034	0.687709	-0.0174219	0.101531	0.00531227	0.667476	0.12002	-0.0179814	0.0961979	0.00611235	0.621341	0.102038	-0.00132788	0.925051	0.0108756	0.441567	0.139451	-0.00152739	0.915254	0.0115636	0.422804	0.121584
PWY0-1415	0.236927	0.0169196	0.181067	0.0230519	0.657825	0.231368	0.0219411	0.18643	0.0254567	0.719112	0.24096	0.018241	0.081544	0.487982	0.248914	0.234738	0.0238718	0.0841958	0.481933	0.285768	0.155824	0.244804	0.0598375	0.659455	0.377989	0.144467	0.290104	0.077207	0.586471	0.436256
PWY0-1479	0.0317177	0.605059	0.00753443	0.891255	0.777335	0.0342252	0.582614	-0.00234335	0.967489	0.751643	0.0303394	0.628835	-0.0133042	0.876022	0.54034	0.033228	0.602079	-0.0214351	0.804504	0.487622	-0.0848084	0.309736	-0.108732	0.261363	0.451174	-0.0849696	0.316945	-0.136045	0.177529	0.397254
PWY0-162	0.019405	0.553024	0.0343481	0.104404	0.686363	0.0224794	0.497942	0.0415392	0.0536385	0.650719	0.0201903	0.546907	0.0170924	0.592468	0.98995	0.0227234	0.505339	0.0114839	0.718169	0.865798	-0.0225271	0.619308	0.000374051	0.991923	0.980338	-0.0190173	0.680868	-0.0124087	0.74183	0.891784
PWY0-166	0.0103222	0.690128	0.0175685	0.284468	0.802997	0.0117289	0.656846	0.0259228	0.121456	0.720659	0.0111519	0.67531	0.00608653	0.806535	0.987671	0.0121997	0.653779	0.00423416	0.864846	0.929787	-0.0172023	0.634781	-0.00946866	0.739384	0.971905	-0.0152555	0.680712	-0.0123259	0.671919	0.972304
PWY0-845	0.0815343	0.33016	0.0861764	0.194353	0.965374	0.0879266	0.298419	0.039863	0.551733	0.844315	0.0774184	0.358738	-0.0725413	0.464347	0.210018	0.0864328	0.306518	-0.094151	0.341537	0.1467	0.0143214	0.901581	-0.155668	0.166159	0.17665	0.0210966	0.856069	-0.213123	0.0654067	0.120162
PWY0-862	0.123794	0.0771247	0.0300025	0.542927	0.259296	0.115513	0.100846	0.0610683	0.225813	0.44279	0.136377	0.0437409	-0.00285015	0.969788	0.049519	0.130144	0.0560929	0.00668304	0.928657	0.0697911	0.0303447	0.733098	-0.0842909	0.329066	0.0600268	0.017685	0.843468	-0.0641269	0.465403	0.0876885
PWY490-3	0.0604423	0.1428	-0.046862	0.222254	0.0688151	0.0582529	0.165723	-0.0283242	0.471908	0.108254	0.0639726	0.120353	-0.0359447	0.546236	0.122044	0.0633597	0.132437	-0.0257543	0.665078	0.151895	0.0820581	0.148788	-0.0448097	0.512379	0.117794	0.0811805	0.163739	-0.0189855	0.787363	0.152814
PWY4FS-7	-0.0267546	0.0468669	-0.0147009	0.12922	0.454155	-0.0273472	0.0453645	-0.0185371	0.0625758	0.560029	-0.0270635	0.0493655	0.00607263	0.678622	0.0771908	-0.0278032	0.0464583	0.00760442	0.601187	0.060863	-0.00663396	0.716003	0.00996724	0.551914	0.0958288	-0.00684918	0.711283	0.0115366	0.495897	0.0787229
PWY4FS-8	-0.0267546	0.0468669	-0.0147009	0.12922	0.454155	-0.0273472	0.0453645	-0.0185371	0.0625758	0.560029	-0.0270635	0.0493655	0.00607263	0.678622	0.0771908	-0.0278032	0.0464583	0.00760442	0.601187	0.060863	-0.00663396	0.716003	0.00996724	0.551914	0.0958288	-0.00684918	0.711283	0.0115366	0.495897	0.0787229
PWYG-321	0.119398	0.0705238	0.011825	0.836838	0.231062	0.111675	0.0926514	0.033317	0.576418	0.354321	0.130844	0.0404051	-0.0378094	0.669575	0.0424918	0.125037	0.0521174	-0.0313526	0.724986	0.0571434	0.0292883	0.727155	-0.163934	0.104351	0.0397816	0.0176492	0.83475	-0.158214	0.129225	0.0552742
PYRIDNUCSAL-PWY	-0.0103968	0.304983	-0.0156669	0.0729818	0.699329	-0.00982842	0.339373	-0.0156356	0.0875267	0.692502	-0.0112573	0.272033	-0.00317849	0.812889	0.777534	-0.0108233	0.299625	-0.00301693	0.825297	0.812141	-0.00502851	0.716203	0.00818711	0.564411	0.992624	-0.00465831	0.741778	0.0068947	0.640846	0.940842
PYRIDNUCSYN-PWY	-0.0162533	0.152072	-0.0229656	0.029169	0.675078	-0.01572	0.168817	-0.0254006	0.0210064	0.645895	-0.0171212	0.131976	-0.00727351	0.650039	0.694633	-0.0168855	0.142256	-0.00871786	0.590599	0.7474	-0.00519902	0.725902	0.00348689	0.837239	0.922737	-0.0052757	0.727407	-0.00408948	0.812656	0.985641
PYRIDOXSYN-PWY	0.0929559	0.276196	0.0865617	0.198021	0.953016	0.0996863	0.247053	0.0402131	0.553416	0.770416	0.0885619	0.303777	-0.0739725	0.462662	0.183988	0.0976705	0.257596	-0.0968854	0.334776	0.125815	0.0214976	0.855408	-0.153582	0.181592	0.150276	0.0283279	0.811029	-0.215177	0.0683867	0.0993806
SALVADEHYPOX-PWY	-0.0336971	0.304264	0.0370242	0.276338	0.163475	-0.0355235	0.287667	0.0160786	0.642477	0.21951	-0.0354541	0.287226	0.0595518	0.252822	0.0777211	-0.0381407	0.260224	0.0523567	0.309627	0.0795941	-0.0572462	0.21098	0.0767886	0.20192	0.0599448	-0.0622873	0.181002	0.0540073	0.376218	0.0655241
SER-GLYSYN-PWY	-0.0091799	0.33467	-0.0127215	0.100268	0.774028	-0.00936034	0.333363	-0.0136481	0.0880582	0.698124	-0.00878748	0.368324	0.00273517	0.816628	0.503011	-0.00916599	0.355581	0.00463161	0.693355	0.4371	0.00183581	0.889737	0.00757268	0.558733	0.606625	0.00192212	0.886478	0.00971595	0.459122	0.55574
SO4ASSIM-PWY	0.0998123	0.0876333	0.0532014	0.275742	0.545489	0.10348	0.0811129	0.0402171	0.428832	0.427891	0.104498	0.0816025	0.0105333	0.888677	0.382439	0.107933	0.0767823	0.00605951	0.936816	0.340193	0.0466323	0.562184	-0.0202624	0.817329	0.352248	0.0540385	0.509392	-0.037027	0.68574	0.300706
SULFATE-CYS-PWY	0.0821647	0.101125	0.0450864	0.289864	0.579588	0.0853004	0.0935024	0.0334045	0.451288	0.454837	0.0864235	0.0929016	0.00695312	0.915666	0.39442	0.0893292	0.0873838	0.00308308	0.963125	0.351898	0.0344256	0.617857	-0.0221293	0.772362	0.35636	0.0407145	0.562145	-0.0372969	0.640048	0.304634
TCA	0.0318098	0.382407	0.0343339	0.294235	0.960256	0.0352809	0.336639	0.0241774	0.47639	0.933749	0.0329426	0.376441	-0.0354916	0.474668	0.262061	0.0368156	0.325853	-0.0433846	0.386747	0.192704	-0.0218548	0.660844	-0.109523	0.0512085	0.198025	-0.0182479	0.715934	-0.137355	0.0175948	0.133595
THISYN-PWY	0.0284548	0.445955	0.0480908	0.0911082	0.672547	0.0286243	0.450013	0.0613758	0.031017	0.488316	0.0316738	0.40329	0.0209037	0.618356	0.638341	0.0319746	0.405559	0.0134536	0.742751	0.581812	-0.0416677	0.404939	0.0355031	0.469989	0.689465	-0.0438248	0.387902	0.0196055	0.690695	0.639291
THRESYN-PWY	-0.0144731	0.0983832	-0.0106437	0.0632735	0.699304	-0.0142634	0.110779	-0.0107376	0.0736332	0.721896	-0.0141021	0.104075	-0.00140041	0.872492	0.323982	-0.0143198	0.106635	-0.0014523	0.869602	0.324661	-0.0104898	0.373324	0.00616897	0.50522	0.441241	-0.0107485	0.373747	0.00448469	0.637806	0.457102
TRNA-CHARGING-PWY	-0.0156748	0.0719963	-0.0120727	0.0626662	0.734574	-0.016204	0.0651324	-0.0124498	0.0658462	0.77195	-0.0159722	0.0683226	-0.000401382	0.967741	0.148634	-0.0168007	0.0550449	0.000573285	0.954299	0.114199	-0.0029857	0.796551	0.0063652	0.556861	0.194079	-0.00335306	0.771361	0.00734473	0.50919	0.15586
UDPNAGSYN-PWY	-0.0289485	0.181368	-0.025144	0.157568	0.892882	-0.0305104	0.164551	-0.0232785	0.208791	0.861771	-0.0280279	0.202076	-0.0142678	0.605626	0.55438	-0.0298462	0.179363	-0.010421	0.709009	0.464472	0.0032262	0.9132	-0.00877907	0.784213	0.481135	0.00189472	0.949647	0.000535767	0.987157	0.396091
VALSYN-PWY	-0.00646548	0.517388	-0.0174883	0.0192405	0.368161	-0.00662683	0.516159	-0.0197984	0.010425	0.311013	-0.00679215	0.508501	-0.00692328	0.540098	0.978398	-0.00696191	0.507589	-0.00602983	0.593849	0.936412	0.0068924	0.617364	-0.00257109	0.841501	0.901875	0.0068972	0.625719	-0.00232235	0.859535	0.92404
PPGPPMET-PWY	0.337625	0.090198	0.466882	0.00381498	0.611504	0.349253	0.0832274	0.438835	0.0090173	0.740443	0.315004	0.119497	0.165049	0.497753	0.745005	0.325404	0.111945	0.143876	0.560485	0.66841	0.166474	0.527967	0.158706	0.552596	0.891954	0.186716	0.488085	0.160672	0.564294	0.962258
